# Supplementary material for: trans-Dibromidobis[diphen­yl(p-tol­yl)phosphine]palladium(II)
Source: Acta Crystallogr Sect E Struct Rep Online. 2009 Nov 14;65(Pt 12):m1564. doi: 10.1107/S1600536809045401 (PMC2971950; doi:10.1107/S1600536809045401)
Supplement: Supplementary file 2 [file e-65-m1564-Isup2.hkl]

#
# h,k,l, Fc-squared, Fo-squared, sigma(Fo-squared) and status flag
#
data_I
_shelx_title ' 7Llk3_0m in P-1'
_shelx_refln_list_code          4
_shelx_F_calc_maximum      130.16
_exptl_crystal_F_000       408.00
_reflns_d_resolution_high  0.7571
 
loop_
 _symmetry_equiv_pos_as_xyz
 'x, y, z'
 '-x, -y, -z'
 
_cell_length_a    10.0321
_cell_length_b    10.0521
_cell_length_c    10.2967
_cell_angle_alpha  70.876
_cell_angle_beta   68.288
_cell_angle_gamma  60.312
 
_shelx_F_squared_multiplier     1.000
 
loop_
 _refln_index_h
 _refln_index_k
 _refln_index_l
 _refln_F_squared_calc
 _refln_F_squared_meas
 _refln_F_squared_sigma
 _refln_observed_status
   1   0   0     3413.96     3454.40     33.10 o
   2   0   0     8720.66     8924.94     62.26 o
   3   0   0       75.92       75.09      1.61 o
   4   0   0      129.97      156.29      2.78 o
   5   0   0      146.92      150.30      3.13 o
   6   0   0       73.10       93.57      2.88 o
   7   0   0      209.26      236.33      4.99 o
   8   0   0     1330.37     1303.74     23.94 o
   9   0   0     2665.37     2679.07     47.18 o
  10   0   0     1366.42     1403.15     30.63 o
  11   0   0      391.77      381.71     18.67 o
 -10   1   0      221.63      229.28     12.89 o
  -9   1   0      188.45      217.02     11.53 o
  -8   1   0     2235.31     2169.99     32.11 o
  -7   1   0      814.73      851.59     11.67 o
  -6   1   0     3261.60     3279.92     31.46 o
  -5   1   0     2146.99     2132.47     19.74 o
  -4   1   0      374.51      378.49      5.05 o
  -3   1   0      487.83      472.91      5.19 o
  -2   1   0      785.89      763.34      6.80 o
  -1   1   0       44.68       51.01      1.06 o
   0   1   0     6441.90     6792.51     63.54 o
   1   1   0     3354.50     3547.66     32.17 o
   2   1   0     1090.82     1024.79      7.56 o
   3   1   0    15158.28    15398.29    109.27 o
   4   1   0     5560.21     5499.04     40.13 o
   5   1   0     3143.46     3198.57     25.93 o
   6   1   0      353.04      367.33      5.29 o
   7   1   0      652.90      657.62      9.27 o
   8   1   0       61.68       65.29      5.53 o
   9   1   0      307.81      286.57     10.40 o
  10   1   0      578.83      577.62     25.28 o
  11   1   0      290.91      259.28     15.41 o
 -10   2   0       45.86       27.88      8.75 o
  -9   2   0        8.06       -0.16      7.04 o
  -8   2   0       63.62       62.81      4.85 o
  -7   2   0        4.56        2.70      2.91 o
  -6   2   0      493.61      485.82      8.36 o
  -5   2   0     4030.12     3889.91     34.17 o
  -4   2   0     7807.38     7808.96     64.07 o
  -3   2   0     1694.62     1550.31     14.16 o
  -2   2   0     2308.53     2314.08     18.34 o
  -1   2   0       13.32       12.65      1.03 o
   1   2   0     1036.00     1108.17      9.14 o
   2   2   0      771.89      849.25      6.75 o
   3   2   0     1121.14     1134.49      8.63 o
   4   2   0     5743.96     5849.59     42.53 o
   5   2   0     6481.21     6468.92     51.99 o
   6   2   0     3567.46     3445.18     31.32 o
   7   2   0      221.72      231.03      4.79 o
   8   2   0       71.40       70.46      4.23 o
   9   2   0       42.05       40.34      7.79 o
  10   2   0        6.35       -3.07      5.80 o
  11   2   0      128.73      102.67     10.89 o
  -9   3   0     1060.80     1073.73     28.30 o
  -8   3   0       72.04       78.99      7.21 o
  -7   3   0      179.84      157.96      8.15 o
  -6   3   0      150.91      140.74      5.25 o
  -5   3   0       21.53       27.60      2.86 o
  -4   3   0     1295.84     1335.62     14.64 o
  -3   3   0     1066.46     1044.25     11.24 o
  -2   3   0     4298.41     4316.83     36.46 o
  -1   3   0     8174.41     8400.43     65.65 o
   0   3   0     5577.86     5657.38     46.24 o
   1   3   0     1656.72     1642.71     13.73 o
   2   3   0      167.07      170.77      2.76 o
   3   3   0     4323.44     4756.70     36.13 o
   4   3   0      617.52      671.55      6.29 o
   5   3   0      190.71      203.12      3.65 o
   6   3   0     2603.44     2638.45     23.89 o
   7   3   0      745.65      774.00     10.67 o
   8   3   0     4062.21     4153.44     44.48 o
   9   3   0     1326.47     1344.50     26.16 o
  10   3   0      614.93      616.56     17.13 o
  11   3   0        9.95        2.62     11.38 o
  12   3   0      119.24      124.32     15.90 o
  -8   4   0      509.10      527.47     23.05 o
  -7   4   0      411.47      410.37     13.12 o
  -6   4   0      875.39      887.60     16.13 o
  -5   4   0      150.45      157.34      6.07 o
  -4   4   0      174.04      176.67      4.89 o
  -3   4   0      493.49      516.26      8.21 o
  -2   4   0       16.39       13.48      1.78 o
  -1   4   0      829.12      821.90      9.57 o
   0   4   0     7542.02     7427.27     62.89 o
   1   4   0     3819.51     3674.84     34.08 o
   2   4   0     1775.73     1741.24     15.89 o
   3   4   0      858.78      781.73      8.70 o
   4   4   0        1.22       15.05      1.30 o
   5   4   0     1574.01     1614.77     17.76 o
   6   4   0     1372.54     1412.78     14.75 o
   7   4   0      341.09      351.37      7.13 o
   8   4   0      356.24      370.09     12.61 o
   9   4   0      536.40      536.49     15.20 o
  10   4   0     2238.93     2237.32     36.46 o
  11   4   0     1064.78     1011.35     35.07 o
  12   4   0      151.59      151.85     16.34 o
  -8   5   0        3.14        6.56      7.80 o
  -7   5   0      190.26      189.71     10.27 o
  -6   5   0     1396.92     1432.64     26.70 o
  -5   5   0     3176.36     3194.85     40.65 o
  -4   5   0      895.38      870.76     13.78 o
  -3   5   0      258.98      256.73      6.43 o
  -2   5   0     1023.61      989.41     13.85 o
  -1   5   0      140.71      142.80      4.33 o
   0   5   0      227.46      248.76      5.22 o
   1   5   0        3.15        7.68      1.40 o
   2   5   0     1684.77     1667.13     16.57 o
   3   5   0     2720.17     2720.93     24.30 o
   4   5   0     9095.49     9356.77     72.57 o
   5   5   0     2499.68     2542.37     23.09 o
   6   5   0      372.08      403.73      7.07 o
   7   5   0     1699.58     1707.32     20.73 o
   8   5   0       86.23       83.50      4.60 o
   9   5   0      119.44      108.48      7.28 o
  10   5   0      113.96      123.33      7.51 o
  11   5   0      374.76      360.39     27.50 o
  12   5   0       68.99       76.15     19.79 o
  -7   6   0       82.67       92.61     10.06 o
  -6   6   0       20.40       26.16      6.89 o
  -5   6   0      383.79      392.78     13.17 o
  -4   6   0     1852.40     1857.09     27.06 o
  -3   6   0      691.91      665.84     12.69 o
  -2   6   0     1910.01     1858.06     22.13 o
  -1   6   0      819.30      819.26     12.47 o
   0   6   0     1195.75     1199.16     15.58 o
   1   6   0      104.28       95.00      4.72 o
   2   6   0      307.24      260.64      5.94 o
   3   6   0       24.91       40.66      2.70 o
   4   6   0     2065.80     2182.84     21.09 o
   5   6   0     1948.94     1911.12     17.88 o
   6   6   0     3944.13     4025.92     40.84 o
   7   6   0     1328.18     1327.40     17.39 o
   8   6   0     1753.91     1729.47     26.73 o
   9   6   0     1174.06     1148.43     27.95 o
  10   6   0       44.87       49.72      8.44 o
  11   6   0      130.57      123.83     14.19 o
  12   6   0      130.42      129.82     18.51 o
  -6   7   0       49.61       41.45      8.37 o
  -5   7   0        9.84        7.26      7.85 o
  -4   7   0       67.49       70.32      7.14 o
  -3   7   0       89.71       95.11      7.06 o
  -2   7   0     1076.59     1068.88     18.36 o
  -1   7   0     2451.73     2434.97     30.32 o
   0   7   0     4458.41     4298.78     45.68 o
   1   7   0     2895.62     2852.11     28.42 o
   2   7   0      222.13      218.77      6.00 o
   3   7   0       59.02       56.41      3.52 o
   4   7   0       16.69       22.51      2.81 o
   5   7   0       71.07       69.84      3.09 o
   6   7   0      139.38      155.64      4.42 o
   7   7   0     1064.53     1072.40     18.91 o
   8   7   0     1114.72     1094.58     24.02 o
   9   7   0     4939.42     4856.04     78.07 o
  10   7   0      924.95      954.97     32.46 o
  11   7   0      244.62      246.35     17.62 o
  12   7   0        8.77       28.06     12.53 o
  -5   8   0      472.00      432.81     20.40 o
  -4   8   0      272.58      269.97     21.14 o
  -3   8   0      760.06      778.38     18.17 o
  -2   8   0      215.01      193.04      9.27 o
  -1   8   0       48.05       53.87      7.31 o
   0   8   0      214.64      217.86      8.47 o
   1   8   0     2929.20     2885.80     33.36 o
   2   8   0      982.40      974.39     14.83 o
   3   8   0     1787.41     1777.02     23.69 o
   4   8   0     1973.22     1895.93     24.40 o
   5   8   0      597.27      604.99     10.10 o
   6   8   0       21.53       23.03      4.10 o
   7   8   0      418.01      412.92     14.72 o
   8   8   0        4.11       -2.01      6.44 o
   9   8   0       60.34       65.82      8.17 o
  10   8   0     1798.46     1766.66     41.62 o
  11   8   0      177.58      191.90     18.94 o
  -3   9   0      338.00      346.05     14.40 o
  -2   9   0      240.09      233.24     10.87 o
  -1   9   0      105.34      107.34      8.61 o
   0   9   0       66.58       63.82      7.15 o
   1   9   0      114.80      125.56      7.95 o
   2   9   0        4.04       -2.24      4.15 o
   3   9   0        7.07        5.70      4.28 o
   4   9   0     3323.04     3225.06     48.31 o
   5   9   0     2834.84     2844.58     35.82 o
   6   9   0     1053.25     1076.16     20.00 o
   7   9   0      266.23      269.43     17.75 o
   8   9   0       83.48       93.14      8.89 o
   9   9   0       24.53       28.81      7.45 o
  10   9   0       54.28       50.77     10.13 o
  11   9   0        3.17        5.48      8.71 o
  -2  10   0     1088.83     1072.62     31.20 o
  -1  10   0     2155.21     2112.25     37.57 o
   0  10   0     1206.50     1187.59     26.97 o
   1  10   0      155.34      152.21     10.05 o
   2  10   0      172.99      178.91      9.57 o
   3  10   0      102.29       99.32      8.69 o
   4  10   0      212.01      179.18     10.10 o
   5  10   0      410.20      372.26     10.83 o
   6  10   0      710.03      730.16     20.11 o
   7  10   0      684.51      731.94     21.31 o
   8  10   0     1406.52     1408.76     32.07 o
   9  10   0      821.55      826.25     27.18 o
  10  10   0      132.80      141.04     13.47 o
   0  11   0     1146.25     1220.26     38.20 o
   1  11   0      797.75      775.86     24.95 o
   2  11   0      432.98      457.17     18.52 o
   3  11   0      445.91      427.54     16.13 o
   4  11   0      318.46      292.47     13.08 o
   5  11   0       19.34       23.06      5.65 o
   6  11   0       20.52       24.71      7.26 o
   7  11   0       50.70       53.28      9.45 o
   8  11   0       62.96       59.69      9.81 o
   9  11   0     1016.31     1007.84     55.46 o
   2  12   0      140.62      122.00     16.02 o
   3  12   0      609.37      577.84     21.68 o
   4  12   0     1529.80     1563.35     35.72 o
   5  12   0      168.44      177.99     16.44 o
   6  12   0      273.95      265.62     14.70 o
   7  12   0      173.31      178.81     13.47 o
   8  12   0       59.06       64.17     14.26 o
  -6 -12   1       56.84       51.20     13.46 o
  -5 -12   1      828.48      778.73     28.05 o
  -4 -12   1      787.20      839.84     38.38 o
  -3 -12   1     1269.99     1225.43     59.72 o
  -9 -11   1      612.05      621.46     25.10 o
  -8 -11   1      169.31      168.47     20.38 o
  -7 -11   1        7.71       16.90      9.32 o
  -6 -11   1      437.96      469.75     23.85 o
  -5 -11   1        8.19        1.84      7.51 o
  -4 -11   1       30.99       30.65     11.02 o
  -3 -11   1     1081.05     1096.51     27.22 o
  -2 -11   1      709.13      741.23     21.33 o
  -1 -11   1      599.63      561.14     20.91 o
   0 -11   1      769.34      824.73     35.69 o
 -10 -10   1      172.40      190.99     14.47 o
  -9 -10   1     1314.95     1290.13     84.75 o
  -8 -10   1     1176.78     1264.74     47.78 o
  -7 -10   1     1010.34     1099.34     37.51 o
  -6 -10   1       42.40       44.13      7.35 o
  -5 -10   1      247.00      228.66     12.12 o
  -4 -10   1       97.49      107.52     12.28 o
  -3 -10   1      312.40      311.27     11.58 o
  -2 -10   1       36.15       26.08      6.97 o
  -1 -10   1        1.64       -3.35      6.91 o
   0 -10   1      611.34      566.51     23.58 o
   1 -10   1     1163.33     1203.10     32.01 o
   2 -10   1      366.97      382.61     19.32 o
 -10  -9   1      113.87      146.46     14.30 o
  -9  -9   1        2.30        5.10      8.03 o
  -8  -9   1      127.73      115.76     13.15 o
  -7  -9   1      898.96      947.38     32.07 o
  -6  -9   1      716.80      721.68     17.68 o
  -5  -9   1     1509.29     1487.99     55.33 o
  -4  -9   1     2414.72     2457.93     45.43 o
  -3  -9   1      843.83      814.93     16.71 o
  -2  -9   1      217.97      197.71      8.55 o
  -1  -9   1      172.26      161.56     10.17 o
   0  -9   1      463.12      469.23     20.95 o
   1  -9   1       75.41       53.68      7.90 o
   2  -9   1      504.04      492.98     15.88 o
   3  -9   1      633.56      595.10     18.23 o
 -11  -8   1      225.27      207.36     17.61 o
 -10  -8   1       11.09       13.42      9.49 o
  -9  -8   1      238.37      239.00     13.65 o
  -8  -8   1        8.62       -5.89      5.53 o
  -7  -8   1      130.29      121.40      9.82 o
  -6  -8   1       21.68       22.77      5.04 o
  -5  -8   1      359.30      350.14     10.78 o
  -4  -8   1     3017.31     2934.25     42.97 o
  -3  -8   1     4454.53     4415.31     49.47 o
  -2  -8   1      982.70      953.55     13.96 o
  -1  -8   1      816.66      811.50     14.25 o
   0  -8   1       73.85       75.16      6.10 o
   1  -8   1      137.58      138.96      8.36 o
   2  -8   1       73.05       74.57      7.06 o
   3  -8   1        3.16        4.70      5.90 o
   4  -8   1        0.92        7.37      6.31 o
   5  -8   1      894.96      895.12     40.60 o
 -11  -7   1      259.66      234.36     17.47 o
 -10  -7   1      697.52      708.11     27.41 o
  -9  -7   1     2482.59     2470.34     51.07 o
  -8  -7   1     1165.53     1188.02     25.46 o
  -7  -7   1      131.14      144.57      7.70 o
  -6  -7   1      184.09      188.08      6.09 o
  -5  -7   1       75.94       74.11      3.56 o
  -4  -7   1        6.09        8.04      2.83 o
  -3  -7   1      470.16      483.33      8.25 o
  -2  -7   1      597.10      581.72      9.64 o
  -1  -7   1     1218.40     1223.08     16.44 o
   0  -7   1     4425.31     4316.91     46.15 o
   1  -7   1     2333.70     2278.66     28.82 o
   2  -7   1     1471.79     1459.54     27.61 o
   3  -7   1      203.57      197.22      9.04 o
   4  -7   1      106.19      109.62      7.91 o
   5  -7   1        5.30        9.39      6.49 o
   6  -7   1      193.71      176.15     11.47 o
 -11  -6   1       92.97       80.04     13.03 o
 -10  -6   1       10.40       16.90     11.63 o
  -9  -6   1      369.29      378.71     15.46 o
  -8  -6   1     1814.32     1796.67     30.50 o
  -7  -6   1     2179.75     2253.99     43.16 o
  -6  -6   1     1844.29     1881.23     23.10 o
  -5  -6   1      741.97      773.90      9.02 o
  -4  -6   1      568.99      589.15      8.77 o
  -3  -6   1       51.98       59.02      2.83 o
  -2  -6   1      684.10      736.58     13.73 o
  -1  -6   1       60.01       60.11      2.93 o
   0  -6   1      124.82      130.39      4.56 o
   1  -6   1     5733.08     5754.33     59.42 o
   2  -6   1     1706.07     1683.79     22.52 o
   3  -6   1     2195.79     2192.08     30.06 o
   4  -6   1      646.84      647.79     16.07 o
   5  -6   1      234.68      243.80     10.12 o
   6  -6   1       62.73       67.53      8.28 o
   7  -6   1       66.03       59.64      8.74 o
 -11  -5   1       12.28       17.07     10.47 o
 -10  -5   1        9.38        9.34      6.00 o
  -9  -5   1      149.58      137.90      7.30 o
  -8  -5   1       13.79       11.60      4.40 o
  -7  -5   1     2403.02     2371.75     36.64 o
  -6  -5   1      144.12      132.97      4.01 o
  -5  -5   1     4056.09     3997.56     35.95 o
  -4  -5   1     7058.07     7154.05     60.17 o
  -3  -5   1     2463.67     2483.28     24.93 o
  -2  -5   1      949.98     1006.32     11.56 o
  -1  -5   1      110.82      116.34      3.33 o
   0  -5   1       81.00       82.50      3.02 o
   1  -5   1      146.40      149.19      5.15 o
   2  -5   1      348.74      353.31      7.87 o
   3  -5   1      243.07      248.27      6.41 o
   4  -5   1     2598.63     2586.27     31.78 o
   5  -5   1     1805.72     1772.19     26.10 o
   6  -5   1     2128.46     2136.20     32.74 o
   7  -5   1      851.14      883.36     20.90 o
   8  -5   1        1.14        5.45      6.62 o
 -11  -4   1      565.08      592.57     30.00 o
 -10  -4   1     1366.52     1294.94     29.70 o
  -9  -4   1     1621.56     1604.35     27.47 o
  -8  -4   1      767.78      779.46     14.85 o
  -7  -4   1        8.65        0.76      2.87 o
  -6  -4   1      703.25      678.34      9.43 o
  -5  -4   1      134.39      152.21      3.46 o
  -4  -4   1     5744.71     5883.51     47.41 o
  -3  -4   1     5066.31     5097.71     43.08 o
  -2  -4   1     7628.33     7994.20     62.27 o
  -1  -4   1     7140.35     7399.72     56.20 o
   0  -4   1     2631.71     2623.63     22.61 o
   1  -4   1     1006.75     1040.45     11.51 o
   2  -4   1        6.29        7.62      1.89 o
   3  -4   1     2094.70     2038.49     22.53 o
   4  -4   1      294.33      297.81      7.05 o
   5  -4   1      139.50      138.32      5.58 o
   6  -4   1     1527.58     1503.02     22.88 o
   7  -4   1     2162.78     2158.06     35.48 o
   8  -4   1      673.38      699.28     18.27 o
 -11  -3   1       82.37       89.30     10.62 o
 -10  -3   1      178.73      184.08     14.15 o
  -9  -3   1     2714.78     2691.70     41.43 o
  -8  -3   1     2543.53     2562.15     36.00 o
  -7  -3   1      651.39      643.73     10.00 o
  -6  -3   1       39.25       54.51      2.83 o
  -5  -3   1      169.75      155.59      3.62 o
  -4  -3   1      333.49      378.70      5.07 o
  -3  -3   1       58.79       49.46      1.53 o
  -2  -3   1       19.30       26.81      1.50 o
  -1  -3   1     2526.41     2567.78     20.34 o
   0  -3   1     5166.45     5044.21     38.69 o
   1  -3   1     9415.06     9509.46     76.93 o
   2  -3   1     4988.85     4850.22     46.88 o
   3  -3   1      228.96      181.39      4.56 o
   4  -3   1      273.40      273.48      6.05 o
   5  -3   1      241.58      247.45      7.18 o
   6  -3   1      223.37      226.75      7.00 o
   7  -3   1       48.50       50.52      5.35 o
   8  -3   1      102.43       96.80      7.83 o
   9  -3   1      206.80      193.43     11.42 o
 -11  -2   1       37.20       41.00     13.18 o
 -10  -2   1      200.26      200.20     17.77 o
  -9  -2   1       32.94       32.93      5.49 o
  -8  -2   1     1206.26     1212.18     20.22 o
  -7  -2   1      555.37      558.56      7.80 o
  -6  -2   1     3307.53     3297.70     28.74 o
  -5  -2   1     5220.95     5348.43     43.03 o
  -4  -2   1     1867.99     1764.34     16.87 o
  -3  -2   1     2782.18     2834.13     27.00 o
  -2  -2   1     5976.62     6304.79     53.58 o
  -1  -2   1       52.38       38.27      1.32 o
   0  -2   1     2376.93     2602.28     20.50 o
   1  -2   1     3548.39     3693.38     30.54 o
   2  -2   1     4009.83     4015.36     32.38 o
   3  -2   1     2397.67     2341.28     20.12 o
   4  -2   1     5836.68     5864.67     49.05 o
   5  -2   1     2293.32     2269.68     21.59 o
   6  -2   1     1985.33     1947.64     22.99 o
   7  -2   1      378.05      388.68     10.03 o
   8  -2   1      126.09      132.91      7.45 o
   9  -2   1      148.35      147.88      9.21 o
  10  -2   1      219.81      211.34     11.55 o
 -11  -1   1      468.06      437.78     19.30 o
 -10  -1   1       48.81       58.80      9.48 o
  -9  -1   1       84.70       85.23      6.98 o
  -8  -1   1        7.31        7.09      4.14 o
  -7  -1   1      345.41      351.01      7.09 o
  -6  -1   1       76.71       95.06      3.00 o
  -5  -1   1     1602.13     1619.36     15.73 o
  -4  -1   1     5187.51     4951.29     39.53 o
  -3  -1   1     8807.17     8872.78     77.91 o
  -2  -1   1    13962.00    14605.45    132.53 o
  -1  -1   1       37.86       64.09      1.22 o
   0  -1   1     1291.03     1285.40     10.74 o
   1  -1   1       49.91       47.77      1.14 o
   2  -1   1      918.68      983.15      8.64 o
   3  -1   1      144.57      166.44      3.00 o
   4  -1   1     1397.84     1503.98     14.38 o
   5  -1   1     2824.96     2757.92     25.77 o
   6  -1   1     5392.36     5375.11     51.99 o
   7  -1   1     1717.95     1706.60     21.94 o
   8  -1   1      230.11      247.55     11.50 o
   9  -1   1      177.03      168.86      7.85 o
  10  -1   1        6.62       10.06      7.51 o
 -10   0   1      886.75      852.02     27.09 o
  -9   0   1     1593.53     1574.93     31.75 o
  -8   0   1     1079.61     1053.70     20.78 o
  -7   0   1       35.32       38.21      3.57 o
  -6   0   1     1366.49     1345.05     15.11 o
  -5   0   1       20.08       12.82      1.72 o
  -4   0   1      146.49      183.71      3.15 o
  -3   0   1     2360.16     2401.36     19.89 o
  -2   0   1      533.88      508.65      4.80 o
  -1   0   1       82.42       71.72      1.37 o
   1   0   1     7207.29     7218.41     50.33 o
   2   0   1      520.76      462.90      4.31 o
   3   0   1      305.44      308.25      3.60 o
   4   0   1       84.83       84.40      2.17 o
   5   0   1      190.63      248.04      4.33 o
   6   0   1      468.07      456.52      6.55 o
   7   0   1     1234.76     1234.19     15.13 o
   8   0   1      420.10      418.96      8.00 o
   9   0   1     1897.89     1915.54     27.37 o
  10   0   1     1127.23     1109.63     26.44 o
  11   0   1      370.75      376.77     22.80 o
 -10   1   1        2.81        3.64      8.94 o
  -9   1   1      625.30      662.32     28.00 o
  -8   1   1     2234.96     2214.04     36.56 o
  -7   1   1     2154.96     2139.26     31.17 o
  -6   1   1     1930.58     1952.90     21.11 o
  -5   1   1     1464.16     1444.62     15.95 o
  -4   1   1     1338.76     1343.52     12.20 o
  -3   1   1       63.37       68.10      1.68 o
  -2   1   1     3262.09     3498.94     25.98 o
  -1   1   1     1052.41     1198.15      9.04 o
   0   1   1     4160.65     4214.75     43.96 o
   1   1   1    13753.15    14277.05    116.57 o
   2   1   1    11513.02    11787.93     83.50 o
   3   1   1     3168.40     3210.88     23.24 o
   4   1   1      334.35      295.38      3.65 o
   5   1   1      129.68       90.55      2.49 o
   6   1   1       71.88       79.40      2.55 o
   7   1   1       52.85       44.58      2.46 o
   8   1   1      236.30      233.34      5.59 o
   9   1   1      125.11      116.18      5.06 o
  10   1   1     3128.25     3092.83     53.39 o
  11   1   1      744.21      767.61     21.84 o
  -9   2   1        8.05       17.89      7.43 o
  -8   2   1      117.03      107.24      8.49 o
  -7   2   1      122.65      139.24      6.75 o
  -6   2   1     1041.44     1086.72     13.77 o
  -5   2   1     3769.36     3807.90     34.34 o
  -4   2   1     6244.16     6054.52     50.04 o
  -3   2   1     5318.97     5291.31     40.83 o
  -2   2   1       58.06       46.74      1.51 o
  -1   2   1     1388.08     1417.17     11.49 o
   0   2   1     4633.00     4944.74     35.17 o
   1   2   1       31.87       29.06      1.07 o
   2   2   1    10906.23    11628.24     90.46 o
   3   2   1       49.11       38.63      1.70 o
   4   2   1     6524.92     6725.99     48.64 o
   5   2   1     7983.25     8035.63     60.36 o
   6   2   1     5570.64     5651.49     44.89 o
   7   2   1      915.78      946.76     10.59 o
   8   2   1      133.50      134.80      4.27 o
   9   2   1       14.53       16.45      2.87 o
  10   2   1       31.12       26.81      8.02 o
  11   2   1      131.60      109.64     11.73 o
  12   2   1       34.04       36.99     18.25 o
  -9   3   1      636.35      699.22     22.46 o
  -8   3   1      143.72      125.40     10.58 o
  -7   3   1      278.80      264.02     10.74 o
  -6   3   1      140.30      135.92      4.89 o
  -5   3   1        1.80        0.07      2.16 o
  -4   3   1     1559.30     1558.12     16.16 o
  -3   3   1     4466.22     4498.25     38.34 o
  -2   3   1     4596.52     4556.32     39.82 o
  -1   3   1     6129.47     6309.47     48.30 o
   0   3   1     3808.44     3966.79     31.62 o
   1   3   1      957.60      972.14      9.41 o
   2   3   1      893.40      950.49      9.13 o
   3   3   1      178.78      203.12      3.49 o
   4   3   1     1897.53     2206.62     21.55 o
   5   3   1     6508.05     6713.92     52.56 o
   6   3   1     4675.25     4600.73     38.56 o
   7   3   1     2295.75     2346.91     23.01 o
   8   3   1     2548.63     2512.25     24.88 o
   9   3   1      752.03      765.39     15.39 o
  10   3   1      376.39      362.33     13.00 o
  11   3   1        2.34        3.21      7.67 o
  12   3   1      122.10      104.31     15.23 o
  -8   4   1     1663.25     1808.19     49.05 o
  -7   4   1      370.97      364.77     12.42 o
  -6   4   1        9.97        9.51      4.32 o
  -5   4   1        6.43        5.65      2.82 o
  -4   4   1      135.52      133.33      4.58 o
  -3   4   1       43.38       34.49      2.79 o
  -2   4   1      115.48      143.81      3.60 o
  -1   4   1      464.35      400.04      5.99 o
   0   4   1    10491.62    10822.45     93.53 o
   1   4   1     9880.93     9505.31     76.44 o
   2   4   1     6236.07     6274.71     53.10 o
   3   4   1     1277.37     1271.00     12.18 o
   4   4   1      513.07      599.33      7.19 o
   5   4   1       20.63       29.29      1.91 o
   6   4   1      113.65      116.29      3.37 o
   7   4   1      127.91      129.69      3.51 o
   8   4   1     1123.42     1126.47     12.96 o
   9   4   1     1280.98     1264.02     22.71 o
  10   4   1     2129.14     2125.41     38.01 o
  11   4   1     1332.80     1379.62     63.84 o
  12   4   1      233.42      235.03     27.89 o
  -7   5   1      555.93      542.64     16.89 o
  -6   5   1     1028.64     1040.64     21.70 o
  -5   5   1     1776.02     1816.19     26.15 o
  -4   5   1     1166.68     1186.80     16.80 o
  -3   5   1      690.69      676.90     10.59 o
  -2   5   1      481.73      483.00      7.71 o
  -1   5   1      654.66      602.30      9.60 o
   0   5   1      192.94      231.21      5.32 o
   1   5   1     2785.19     2884.84     25.81 o
   2   5   1     2638.97     2611.23     29.33 o
   3   5   1     3831.33     3803.65     39.55 o
   4   5   1     4643.47     4443.77     38.78 o
   5   5   1     3221.36     3065.38     27.97 o
   6   5   1     2785.39     2793.10     28.20 o
   7   5   1      118.76      116.06      4.88 o
   8   5   1       21.23       18.92      2.68 o
   9   5   1      162.16      165.86      6.78 o
  10   5   1      541.95      519.03     18.79 o
  11   5   1      826.01      825.93     25.55 o
  12   5   1      692.76      681.45     29.66 o
  -7   6   1        4.85       -5.86      6.43 o
  -6   6   1        2.36        6.84      6.50 o
  -5   6   1     1229.78     1257.69     24.65 o
  -4   6   1     3386.76     3361.59     42.60 o
  -3   6   1     3971.79     3967.32     43.21 o
  -2   6   1      975.25      930.34     14.11 o
  -1   6   1      131.79      119.36      4.69 o
   0   6   1      148.98      154.41      5.03 o
   1   6   1      463.75      557.58      9.05 o
   2   6   1      255.86      278.48      6.00 o
   3   6   1      660.28      713.81     10.16 o
   4   6   1     1162.93     1180.07     14.70 o
   5   6   1     4951.73     4899.12     41.82 o
   6   6   1     3588.35     3478.44     33.09 o
   7   6   1     2777.12     2700.48     27.99 o
   8   6   1       76.44       87.28      6.49 o
   9   6   1       13.87       16.00      5.64 o
  10   6   1       11.24       10.29      8.50 o
  11   6   1       26.85       14.98      8.20 o
  12   6   1        1.84       -3.57     21.94 o
  -6   7   1      114.36      106.24     10.48 o
  -5   7   1       94.76       96.22      8.86 o
  -4   7   1      241.04      250.32     12.18 o
  -3   7   1      183.69      196.22      8.22 o
  -2   7   1      488.87      476.66     11.66 o
  -1   7   1     2159.37     2147.69     27.33 o
   0   7   1     2804.23     2829.01     32.05 o
   1   7   1     1595.29     1529.52     19.71 o
   2   7   1      375.27      381.89      7.69 o
   3   7   1      431.75      448.10      8.90 o
   4   7   1      243.31      234.96      5.72 o
   5   7   1        4.49        2.13      2.41 o
   6   7   1      184.91      218.41      5.31 o
   7   7   1       44.37       60.31      3.12 o
   8   7   1      794.47      757.17     15.76 o
   9   7   1      580.48      603.10     15.89 o
  10   7   1     2087.46     1999.74     38.73 o
  11   7   1      168.21      185.04     13.01 o
  12   7   1      127.02      146.73     15.94 o
  -5   8   1      105.04       99.16      9.70 o
  -4   8   1      136.59      135.73     15.60 o
  -3   8   1      193.73      184.21     10.26 o
  -2   8   1      124.91      132.70      8.20 o
  -1   8   1        9.91        9.95      4.45 o
   0   8   1     1132.84     1161.57     20.48 o
   1   8   1     2782.32     2710.97     33.15 o
   2   8   1     3722.25     3632.92     40.02 o
   3   8   1     1772.14     1756.73     24.78 o
   4   8   1      116.98      115.90      5.60 o
   5   8   1      598.18      589.57     11.64 o
   6   8   1       49.76       50.26      4.21 o
   7   8   1      249.23      224.71      6.47 o
   8   8   1       30.69       40.48      5.66 o
   9   8   1      307.05      291.54     12.77 o
  10   8   1     1613.57     1645.43     41.37 o
  11   8   1     1166.20     1164.82     32.78 o
  12   8   1      126.45      136.07     30.60 o
  -4   9   1     1030.39      985.06     46.49 o
  -3   9   1      503.42      534.38     17.03 o
  -2   9   1        0.30       -3.90      5.78 o
  -1   9   1      172.74      174.47      9.24 o
   0   9   1       40.37       50.48      6.76 o
   1   9   1      120.90      118.04      7.75 o
   2   9   1      266.48      256.57      9.44 o
   3   9   1      588.83      575.23     12.73 o
   4   9   1     1344.27     1327.80     20.91 o
   5   9   1     3203.71     3206.64     39.91 o
   6   9   1     2035.86     1990.70     27.43 o
   7   9   1       32.67       32.71      4.01 o
   8   9   1        6.30       -1.81      6.59 o
   9   9   1       64.74       74.89      8.77 o
  10   9   1        3.17        0.19      7.79 o
  11   9   1      287.79      254.82     16.24 o
  -2  10   1      557.19      573.84     18.51 o
  -1  10   1      206.76      199.48     11.45 o
   0  10   1      469.16      453.93     14.85 o
   1  10   1      235.57      231.44     10.80 o
   2  10   1      167.40      178.71      9.09 o
   3  10   1      375.69      364.13     13.67 o
   4  10   1        1.95        2.27      5.90 o
   5  10   1      707.07      712.47     16.75 o
   6  10   1     1648.64     1666.43     32.09 o
   7  10   1     1181.98     1178.71     21.94 o
   8  10   1      707.47      699.84     20.96 o
   9  10   1      369.47      404.26     16.36 o
  10  10   1      457.05      437.03     17.39 o
  11  10   1        5.55       15.21      9.79 o
   0  11   1     1256.33     1305.55     30.33 o
   1  11   1     2076.40     2044.08     40.48 o
   2  11   1      295.22      284.55     15.26 o
   3  11   1       33.15       29.75      7.89 o
   4  11   1       28.28       28.95      7.59 o
   5  11   1      134.45      135.75      8.67 o
   6  11   1       97.50       94.20     10.60 o
   7  11   1       47.80       50.20      6.17 o
   8  11   1      233.27      246.83     15.06 o
   9  11   1     1283.09     1409.63     33.50 o
  10  11   1     1684.05     1763.77     51.27 o
   2  12   1      491.12      481.42     23.66 o
   3  12   1      717.61      658.43     23.24 o
   4  12   1     1253.12     1207.64     34.69 o
   5  12   1      562.02      540.59     17.67 o
   6  12   1      278.96      242.76     11.85 o
   7  12   1       17.22       32.98      9.24 o
   8  12   1      131.49      139.64     12.46 o
   9  12   1        1.29       17.42     11.70 o
  -7 -11   2        8.77       -2.80      9.24 o
  -6 -11   2       20.93       18.38      9.05 o
  -5 -11   2       67.16       50.85     13.21 o
  -4 -11   2      233.54      214.33     16.71 o
  -3 -11   2     1257.19     1316.83     55.60 o
  -2 -11   2     1660.99     1645.41     58.69 o
  -1 -11   2      637.48      622.01     33.80 o
  -9 -10   2     1035.73     1102.37     47.05 o
  -8 -10   2     1043.69     1177.04     37.93 o
  -7 -10   2     1331.35     1350.52     35.70 o
  -6 -10   2      203.51      189.98     14.82 o
  -5 -10   2       36.25       38.21      9.94 o
  -4 -10   2       79.51       85.26     11.74 o
  -3 -10   2      130.14      102.05     10.86 o
  -2 -10   2       87.66       64.48     11.59 o
  -1 -10   2      301.27      316.70     14.50 o
   0 -10   2     1025.09      961.10     32.84 o
   1 -10   2     1171.67     1148.64     30.97 o
 -10  -9   2       72.69       75.10     13.51 o
  -9  -9   2        6.07       -0.38      7.91 o
  -8  -9   2      845.00      843.69     25.85 o
  -7  -9   2     1349.17     1353.70     42.75 o
  -6  -9   2     1661.98     1708.64     30.97 o
  -5  -9   2      721.46      737.54     24.04 o
  -4  -9   2      167.74      177.71     13.06 o
  -3  -9   2      466.73      482.41     21.13 o
  -2  -9   2       20.10       23.35      5.93 o
  -1  -9   2       38.54       36.11      7.52 o
   0  -9   2       13.76       10.22      7.12 o
   1  -9   2      391.22      387.93     16.63 o
   2  -9   2      846.60      828.46     26.79 o
   3  -9   2     1769.39     1727.12     41.61 o
 -10  -8   2       29.67       40.53     11.25 o
  -9  -8   2       22.01       24.54      7.95 o
  -8  -8   2        9.56       12.15      7.22 o
  -7  -8   2       16.32       19.13      6.20 o
  -6  -8   2        4.07       -7.04      5.35 o
  -5  -8   2      380.77      420.76     13.06 o
  -4  -8   2      903.19      927.46     22.84 o
  -3  -8   2     2789.27     2897.68     45.93 o
  -2  -8   2     2741.06     2720.39     38.26 o
  -1  -8   2        2.97       -2.02      3.38 o
   0  -8   2       13.84        5.67      4.80 o
   1  -8   2      690.59      686.68     18.16 o
   2  -8   2       72.11       81.38      8.28 o
   3  -8   2      120.38      120.03      9.24 o
   4  -8   2       10.31       15.84      7.00 o
   5  -8   2      794.69      816.16     32.40 o
 -11  -7   2      463.09      478.97     27.33 o
 -10  -7   2      593.69      560.74     24.42 o
  -9  -7   2      491.84      483.84     37.39 o
  -8  -7   2      952.36      940.31     24.77 o
  -7  -7   2      175.53      182.54      8.43 o
  -6  -7   2      243.54      235.67      8.02 o
  -5  -7   2      193.80      180.64      7.17 o
  -4  -7   2       62.84       71.76      4.20 o
  -3  -7   2     1856.98     1880.51     23.66 o
  -2  -7   2     2142.53     2081.58     27.69 o
  -1  -7   2     2227.65     2232.32     23.99 o
   0  -7   2      206.55      208.16      6.20 o
   1  -7   2     1307.15     1298.86     19.10 o
   2  -7   2       68.01       77.85      6.79 o
   3  -7   2       17.68       16.48      5.49 o
   4  -7   2      407.31      418.37     13.17 o
   5  -7   2      110.82      132.92      9.20 o
   6  -7   2      105.59       93.10     11.96 o
 -11  -6   2       47.73       34.17     11.72 o
 -10  -6   2        8.53       -8.27      8.49 o
  -9  -6   2      810.65      771.11     26.90 o
  -8  -6   2     1559.21     1584.83     38.21 o
  -7  -6   2     3728.09     3725.82     54.42 o
  -6  -6   2     1088.91     1083.25     17.93 o
  -5  -6   2       39.23       45.37      3.45 o
  -4  -6   2       16.88       18.28      2.98 o
  -3  -6   2       18.91       23.09      2.83 o
  -2  -6   2       15.62       13.46      2.66 o
  -1  -6   2       16.99       20.18      2.42 o
   0  -6   2      134.74      127.32      4.40 o
   1  -6   2     4326.56     4308.61     45.63 o
   2  -6   2     5032.79     4895.28     57.80 o
   3  -6   2     1845.86     1773.09     27.48 o
   4  -6   2      242.50      237.77      9.71 o
   5  -6   2        3.93       -2.06      5.05 o
   6  -6   2       34.34       26.35      6.52 o
   7  -6   2       15.64        3.87      7.18 o
 -11  -5   2        5.49       12.56     10.33 o
 -10  -5   2       86.61       80.94     11.36 o
  -9  -5   2      116.17      122.71      8.78 o
  -8  -5   2      126.62      127.00      6.78 o
  -7  -5   2     1259.80     1282.36     25.34 o
  -6  -5   2     1090.56     1054.78     15.59 o
  -5  -5   2     2367.62     2315.29     27.18 o
  -4  -5   2     3709.14     3705.18     38.83 o
  -3  -5   2     4490.87     4563.55     42.96 o
  -2  -5   2       51.43       41.84      2.70 o
  -1  -5   2      147.57      143.26      3.54 o
   0  -5   2      877.57      900.87     10.85 o
   1  -5   2       10.44        9.65      2.24 o
   2  -5   2     1298.90     1251.56     15.14 o
   3  -5   2      773.54      775.39     12.51 o
   4  -5   2     1862.76     1810.31     25.84 o
   5  -5   2     1272.06     1271.70     22.30 o
   6  -5   2     1245.60     1235.19     22.75 o
   7  -5   2      346.23      332.25     13.12 o
   8  -5   2        1.98       -3.45      6.83 o
 -11  -4   2     1039.74     1032.22     35.70 o
 -10  -4   2       59.53       87.92      8.25 o
  -9  -4   2       66.58       69.33      6.99 o
  -8  -4   2      160.39      155.22      6.72 o
  -7  -4   2       98.50       96.78      6.36 o
  -6  -4   2      328.72      317.62      6.77 o
  -5  -4   2       54.33       64.52      3.35 o
  -4  -4   2     1303.53     1257.56     14.74 o
  -3  -4   2     4132.93     3927.99     40.20 o
  -2  -4   2     5790.63     5669.56     47.76 o
  -1  -4   2     2358.12     2269.85     21.64 o
   0  -4   2     1145.60     1187.34     13.87 o
   1  -4   2      155.30      132.49      3.41 o
   2  -4   2        9.14       11.95      2.31 o
   3  -4   2      320.80      344.40      6.69 o
   4  -4   2      534.71      511.55      9.60 o
   5  -4   2     1189.65     1192.68     17.87 o
   6  -4   2      782.51      748.39     16.02 o
   7  -4   2     2312.50     2268.61     34.25 o
   8  -4   2      781.01      750.55     20.98 o
 -11  -3   2      224.30      213.79     13.69 o
 -10  -3   2      421.90      438.37     20.48 o
  -9  -3   2     1594.15     1626.96     31.38 o
  -8  -3   2     4225.12     4280.97     56.24 o
  -7  -3   2     3572.82     3616.08     56.89 o
  -6  -3   2       73.11       80.44      3.44 o
  -5  -3   2      251.06      275.44      6.70 o
  -4  -3   2      653.06      722.08      7.89 o
  -3  -3   2       35.63       31.53      1.94 o
  -2  -3   2      937.88      922.80     10.25 o
  -1  -3   2     2737.61     2818.02     25.39 o
   0  -3   2     4771.31     4905.93     36.64 o
   1  -3   2     7841.15     7844.51     59.68 o
   2  -3   2     7316.57     7341.01     62.42 o
   3  -3   2     1889.43     1887.53     19.67 o
   4  -3   2      205.44      218.77      7.98 o
   5  -3   2      310.15      320.87      7.44 o
   6  -3   2      149.82      140.94      5.98 o
   7  -3   2      501.02      503.35     12.00 o
   8  -3   2     1086.56     1057.33     22.13 o
   9  -3   2     1236.64     1207.57     25.76 o
 -11  -2   2       34.00       44.36      9.91 o
 -10  -2   2       42.83       45.37      9.96 o
  -9  -2   2      113.88      100.39      7.97 o
  -8  -2   2     2372.72     2353.42     39.11 o
  -7  -2   2     3756.72     3741.39     45.18 o
  -6  -2   2     2850.68     2849.56     30.17 o
  -5  -2   2     1871.30     1867.63     19.19 o
  -4  -2   2     2940.31     2955.59     30.01 o
  -3  -2   2      774.85      763.07      7.93 o
  -2  -2   2      562.02      607.80      6.65 o
  -1  -2   2      143.56      145.67      3.17 o
   0  -2   2     2920.78     3199.63     28.22 o
   1  -2   2     8167.16     8614.96     62.26 o
   2  -2   2     3916.16     3799.88     33.06 o
   3  -2   2     4918.01     4841.23     41.16 o
   4  -2   2     1253.36     1194.19     14.29 o
   5  -2   2      456.42      455.24      8.28 o
   6  -2   2      596.03      574.91      9.71 o
   7  -2   2      170.45      168.82      6.53 o
   8  -2   2       78.85       75.92      5.71 o
   9  -2   2        3.52        4.72      5.67 o
  10  -2   2       39.25       55.46      8.04 o
 -10  -1   2        3.40        4.28      8.06 o
  -9  -1   2        7.25        3.01      5.76 o
  -8  -1   2      134.08      116.38      6.80 o
  -7  -1   2      212.98      207.29      6.40 o
  -6  -1   2        0.16        1.04      2.03 o
  -5  -1   2     1862.61     1923.09     20.98 o
  -4  -1   2     6057.47     6070.34     51.73 o
  -3  -1   2     8648.88     8491.15     78.29 o
  -2  -1   2     6018.28     6221.44     72.41 o
  -1  -1   2     1535.11     1598.82     21.49 o
   0  -1   2     5048.28     5527.99     50.72 o
   1  -1   2     2078.19     2164.60     16.52 o
   2  -1   2       10.07        8.46      1.01 o
   3  -1   2        4.41       21.77      1.45 o
   4  -1   2     2009.72     2038.87     18.70 o
   5  -1   2     2672.06     2543.38     29.11 o
   6  -1   2     3788.39     3687.11     37.24 o
   7  -1   2     3601.84     3467.72     39.41 o
   8  -1   2       17.74       18.26      4.29 o
   9  -1   2       38.15       32.14      6.02 o
  10  -1   2      320.68      298.90     11.63 o
 -10   0   2      696.00      736.87     24.71 o
  -9   0   2      878.85      863.16     25.11 o
  -8   0   2      670.12      663.15     15.65 o
  -7   0   2      267.51      254.30      8.26 o
  -6   0   2      102.62       81.39      3.54 o
  -5   0   2      760.57      754.79     10.00 o
  -4   0   2      133.52      135.58      3.36 o
  -3   0   2     2851.44     2942.34     26.85 o
  -2   0   2     7494.35     7629.10     74.61 o
  -1   0   2    12906.04    13617.53    274.25 o
   0   0   2     2175.02     2180.40     37.69 o
   1   0   2    13311.68    13981.08    108.70 o
   2   0   2       18.43       11.80      0.89 o
   3   0   2      312.33      332.61      4.17 o
   4   0   2      412.48      397.63      4.96 o
   5   0   2       27.56       20.90      1.78 o
   6   0   2     1022.37     1009.33     12.27 o
   7   0   2     2778.33     2746.93     27.87 o
   8   0   2     2278.76     2231.31     27.53 o
   9   0   2      295.46      302.75      9.57 o
  10   0   2     1178.62     1203.69     22.73 o
  11   0   2      132.02      142.17      9.03 o
 -10   1   2       81.08       68.54     10.54 o
  -9   1   2      476.48      464.94     19.15 o
  -8   1   2     2103.72     2170.16     36.73 o
  -7   1   2     2786.39     2684.69     38.08 o
  -6   1   2      440.37      443.05      8.16 o
  -5   1   2        2.50        1.33      1.74 o
  -4   1   2      304.01      352.92      5.07 o
  -3   1   2      729.69      788.40      8.07 o
  -2   1   2        9.10        8.36      1.00 o
  -1   1   2      716.35      732.48      7.67 o
   0   1   2     4083.82     4192.10     35.45 o
   1   1   2     6631.16     6734.94     52.14 o
   2   1   2    16742.48    17194.66    125.37 o
   3   1   2     5876.00     5941.25     44.49 o
   4   1   2      843.11      834.66      8.15 o
   5   1   2       34.33       44.21      1.99 o
   6   1   2      149.19      132.87      3.41 o
   7   1   2      187.26      179.13      4.43 o
   8   1   2       74.61       67.61      3.92 o
   9   1   2      195.84      212.36      7.08 o
  10   1   2      655.27      636.43     14.86 o
  11   1   2     1765.10     1811.94     31.98 o
  -9   2   2       22.99       31.01      9.17 o
  -8   2   2       42.83       46.98      9.27 o
  -7   2   2      764.95      784.32     15.16 o
  -6   2   2      605.01      649.66     11.17 o
  -5   2   2     2294.81     2333.39     24.27 o
  -4   2   2     2042.65     2024.43     19.18 o
  -3   2   2     4389.86     4635.71     39.46 o
  -2   2   2      474.97      594.42      6.39 o
  -1   2   2     4322.71     4737.76     38.37 o
   0   2   2     9732.96    10087.05     77.80 o
   1   2   2      662.29      723.97      6.28 o
   2   2   2     2315.79     2287.23     17.66 o
   3   2   2     8504.18     8860.66     69.99 o
   4   2   2     4588.39     4480.49     36.59 o
   5   2   2     2707.17     2428.36     19.25 o
   6   2   2     2898.47     2782.30     24.54 o
   7   2   2      714.09      680.29      9.12 o
   8   2   2      545.39      528.07      8.48 o
   9   2   2      126.07      117.65      4.83 o
  10   2   2      132.75      119.97      6.84 o
  11   2   2      435.35      405.54     19.57 o
  12   2   2      542.69      581.89     41.78 o
  -9   3   2       80.56       77.22     12.88 o
  -8   3   2       34.83       31.58     11.55 o
  -7   3   2       36.30       25.24      6.11 o
  -6   3   2       25.56       25.22      4.89 o
  -5   3   2       42.05       47.02      3.40 o
  -4   3   2     2570.88     2630.05     28.33 o
  -3   3   2     3785.93     3739.48     34.56 o
  -2   3   2     6093.28     6171.21     50.78 o
  -1   3   2      375.71      265.41      3.77 o
   0   3   2      222.01      195.22      3.26 o
   1   3   2      513.88      494.39      5.65 o
   2   3   2      124.22      150.30      3.06 o
   3   3   2      242.98      234.22      3.96 o
   4   3   2     1571.67     1693.11     17.96 o
   5   3   2      275.48      193.56      3.17 o
   6   3   2     3816.33     3655.23     30.15 o
   7   3   2     5812.65     5639.31     45.45 o
   8   3   2      535.96      517.09      7.70 o
   9   3   2     1066.85     1050.34     14.27 o
  10   3   2       21.65       18.41      4.37 o
  11   3   2       37.32       28.56      8.49 o
  12   3   2      286.64      250.56     15.95 o
  -8   4   2     1458.45     1440.55     45.02 o
  -7   4   2      433.46      452.16     18.05 o
  -6   4   2       48.53       32.66      7.56 o
  -5   4   2      182.69      174.28      7.61 o
  -4   4   2      170.93      156.19      4.62 o
  -3   4   2      242.26      252.35      5.24 o
  -2   4   2     1088.75     1075.15     11.50 o
  -1   4   2     4510.06     4660.38     39.51 o
   0   4   2     3486.83     3502.15     31.01 o
   1   4   2    16942.31    18015.43    143.49 o
   2   4   2     2979.06     2953.78     26.28 o
   3   4   2      689.66      669.30      7.76 o
   4   4   2      817.08      874.80      9.27 o
   5   4   2      322.08      299.88      4.81 o
   6   4   2      248.54      276.42      4.46 o
   7   4   2      783.84      852.47     10.81 o
   8   4   2      808.49      806.10     10.55 o
   9   4   2     1621.78     1586.22     19.19 o
  10   4   2     1525.33     1542.68     24.95 o
  11   4   2     1120.50     1160.17     31.42 o
  12   4   2      325.68      329.54     17.34 o
  -7   5   2     1489.67     1618.57     36.52 o
  -6   5   2     1031.54     1027.11     29.56 o
  -5   5   2      929.13      884.88     16.50 o
  -4   5   2       31.12       35.62      3.55 o
  -3   5   2      491.88      485.04      8.26 o
  -2   5   2      185.99      203.00      4.85 o
  -1   5   2      223.44      249.76      5.23 o
   0   5   2       12.47       17.70      2.09 o
   1   5   2     2929.96     2963.42     29.92 o
   2   5   2     6419.55     6382.28     59.62 o
   3   5   2     5864.64     5890.75     54.76 o
   4   5   2     1636.97     1529.26     14.92 o
   5   5   2     2336.32     2377.07     21.47 o
   6   5   2        1.62        8.21      1.57 o
   7   5   2      110.50      125.28      4.08 o
   8   5   2      204.46      192.38      5.90 o
   9   5   2       75.47       68.93      3.69 o
  10   5   2      575.04      552.16     15.45 o
  11   5   2      961.16      978.89     28.28 o
  12   5   2     1168.87     1214.49     33.58 o
  -6   6   2      110.65      135.69     13.73 o
  -5   6   2      278.13      274.70     12.20 o
  -4   6   2     1276.46     1288.92     23.69 o
  -3   6   2     4224.56     4274.31     45.97 o
  -2   6   2      825.08      778.15     12.50 o
  -1   6   2       16.19       17.64      2.74 o
   0   6   2        8.82        9.35      2.43 o
   1   6   2       88.37       98.76      4.12 o
   2   6   2     1291.92     1320.91     15.88 o
   3   6   2      342.00      333.23      7.56 o
   4   6   2     1223.17     1213.17     15.37 o
   5   6   2     3265.16     3278.05     31.71 o
   6   6   2     4064.30     3986.11     37.70 o
   7   6   2     3167.62     3099.70     30.26 o
   8   6   2      471.25      487.22      9.63 o
   9   6   2      136.93      143.40      5.37 o
  10   6   2       46.47       48.70      4.80 o
  11   6   2       78.10       66.05      9.89 o
  12   6   2       20.30       23.13     21.55 o
  -6   7   2       87.95       54.24     12.54 o
  -5   7   2      182.93      187.45     11.65 o
  -4   7   2      105.03       97.42      8.55 o
  -3   7   2     2102.09     2116.44     32.16 o
  -2   7   2     1421.52     1393.53     20.48 o
  -1   7   2     2552.79     2491.97     29.29 o
   0   7   2     1835.73     1902.60     26.48 o
   1   7   2     1279.34     1324.96     18.36 o
   2   7   2      227.39      236.14      6.04 o
   3   7   2       10.13        8.80      2.55 o
   4   7   2     1191.47     1214.55     16.89 o
   5   7   2      410.49      416.77      7.93 o
   6   7   2     2712.16     2701.22     28.92 o
   7   7   2     4770.36     4864.37     45.79 o
   8   7   2     2704.86     2714.16     30.44 o
   9   7   2      996.99      976.86     16.58 o
  10   7   2      420.42      412.38     15.36 o
  11   7   2      469.84      512.28     18.00 o
  12   7   2        3.67       -0.54      8.61 o
  -5   8   2       50.86       46.39      9.25 o
  -4   8   2        6.51        0.45      6.37 o
  -3   8   2      104.72      111.35      9.34 o
  -2   8   2       19.28       14.28      4.89 o
  -1   8   2      156.05      145.87      7.34 o
   0   8   2      702.23      706.49     14.15 o
   1   8   2     2181.06     2105.63     27.05 o
   2   8   2     3212.05     3032.93     32.91 o
   3   8   2     1065.44      992.25     18.91 o
   4   8   2        1.75        5.21      3.06 o
   5   8   2        6.19        3.37      3.16 o
   6   8   2       81.68       79.31      5.00 o
   7   8   2       14.03       10.69      3.28 o
   8   8   2       27.56       21.19      3.77 o
   9   8   2      381.74      369.10      9.19 o
  10   8   2      668.15      703.52     20.37 o
  11   8   2     2927.52     2904.73     92.98 o
  12   8   2      672.55      688.73     22.37 o
  -3   9   2      350.01      337.63     26.67 o
  -2   9   2       48.72       30.96      7.79 o
  -1   9   2      384.80      407.84     12.71 o
   0   9   2      143.99      140.73      8.78 o
   1   9   2        5.74       10.09      4.85 o
   2   9   2     1124.71     1112.44     19.17 o
   3   9   2     1668.18     1635.06     23.82 o
   4   9   2      871.76      854.92     16.50 o
   5   9   2     2085.17     2056.59     30.15 o
   6   9   2      457.39      423.08     12.46 o
   7   9   2        4.47        2.34      3.58 o
   8   9   2      357.58      343.93     10.13 o
   9   9   2      379.97      361.42     11.10 o
  10   9   2       19.83       17.75      7.67 o
  11   9   2      240.75      246.21     13.82 o
  12   9   2      590.18      570.05     34.91 o
  -2  10   2     1068.04     1060.00     58.94 o
  -1  10   2      326.79      321.29     15.63 o
   0  10   2        2.74        4.58      5.77 o
   1  10   2       38.04       35.56      6.74 o
   2  10   2        7.45        6.99      5.45 o
   3  10   2        8.16        1.11      4.90 o
   4  10   2       49.51       41.49      6.25 o
   5  10   2     1292.45     1322.17     25.62 o
   6  10   2      890.42      908.29     19.55 o
   7  10   2     2744.65     2724.77     42.00 o
   8  10   2      570.09      584.19     15.28 o
   9  10   2       37.09       30.66      8.12 o
  10  10   2       15.69        6.15     10.28 o
  11  10   2        3.41        4.90      7.89 o
  -1  11   2      383.97      406.77     19.42 o
   0  11   2      440.45      463.59     17.83 o
   1  11   2     1728.01     1661.35     35.36 o
   2  11   2      719.48      727.85     22.54 o
   3  11   2       27.26       26.18      6.72 o
   4  11   2      179.31      182.48     15.16 o
   5  11   2       50.40       68.74      8.03 o
   6  11   2       18.79       20.33      7.16 o
   7  11   2      314.54      318.93     12.21 o
   8  11   2      656.05      659.99     17.86 o
   9  11   2      109.37      111.13     11.06 o
  10  11   2      998.36     1018.18     35.23 o
  11  11   2      552.25      584.64     29.60 o
   2  12   2     1115.52     1201.28     37.73 o
   3  12   2      572.70      612.69     41.96 o
   4  12   2      286.94      301.68     13.97 o
   5  12   2       42.35       33.65      7.64 o
   6  12   2       60.77       57.29      7.78 o
   7  12   2        5.56        4.61      6.42 o
   8  12   2       40.64       36.09      7.28 o
   9  12   2        1.93       -3.72     11.42 o
   5  13   2      703.29      755.23     24.66 o
   6  13   2     1022.67     1073.74     26.75 o
  -6 -11   3      105.44      107.28     12.65 o
  -5 -11   3       79.00       71.26     12.82 o
  -4 -11   3       96.30      124.09     14.45 o
  -3 -11   3      649.59      659.17     27.24 o
  -2 -11   3     1040.19     1031.22     43.75 o
  -8 -10   3      902.96      950.94     35.89 o
  -7 -10   3      407.62      516.25     20.93 o
  -6 -10   3      296.26      324.51     19.16 o
  -5 -10   3       27.03        3.79      9.13 o
  -4 -10   3      443.60      451.36     20.92 o
  -3 -10   3       38.93       47.28      9.63 o
  -2 -10   3      492.89      448.57     21.53 o
  -1 -10   3      960.67      964.82     32.08 o
   0 -10   3      900.25      975.10     33.32 o
   1 -10   3      482.62      496.61     21.71 o
  -9  -9   3        1.36      -17.38      9.03 o
  -8  -9   3      453.73      475.55     18.67 o
  -7  -9   3     1481.39     1540.60     36.90 o
  -6  -9   3     1868.66     1931.71     51.73 o
  -5  -9   3      780.95      812.37     30.53 o
  -4  -9   3       95.30       97.98     15.28 o
  -3  -9   3       12.93       15.51      8.87 o
  -2  -9   3       64.95       69.37     18.92 o
  -1  -9   3      155.08      144.35     11.77 o
   0  -9   3        5.79        0.84      5.57 o
   1  -9   3      150.38      153.44     11.40 o
   2  -9   3      801.60      810.79     30.17 o
   3  -9   3     1859.98     1858.66     43.71 o
 -10  -8   3        1.07       13.19     10.24 o
  -9  -8   3      138.31      144.36     13.85 o
  -8  -8   3       34.65       35.52      8.02 o
  -7  -8   3      204.78      181.43     11.24 o
  -6  -8   3      842.90      767.92     19.28 o
  -5  -8   3     1869.62     1830.54     41.01 o
  -4  -8   3     1607.88     1585.45     38.45 o
  -3  -8   3     1752.43     1772.11     41.24 o
  -2  -8   3     1708.15     1701.30     35.66 o
  -1  -8   3      245.75      242.46     10.29 o
   0  -8   3        6.40        9.89      4.00 o
   1  -8   3       97.38      125.16      9.79 o
   2  -8   3       61.13       45.25      8.88 o
   3  -8   3      420.08      431.94     16.70 o
   4  -8   3      541.91      580.83     20.14 o
 -10  -7   3     1249.18     1283.90     39.77 o
  -9  -7   3      277.36      294.45     17.38 o
  -8  -7   3      581.75      560.79     22.77 o
  -7  -7   3        4.73        3.74      5.38 o
  -6  -7   3      135.45      129.23      6.97 o
  -5  -7   3      313.14      308.41      9.46 o
  -4  -7   3       11.08        5.08      4.42 o
  -3  -7   3      556.46      610.64     15.38 o
  -2  -7   3     3946.14     3987.99     54.40 o
  -1  -7   3     5032.99     4953.66     61.35 o
   0  -7   3     2336.89     2329.99     27.38 o
   1  -7   3      477.17      473.71     11.06 o
   2  -7   3      127.71      134.46      8.66 o
   3  -7   3       40.72       39.31      6.44 o
   4  -7   3       96.93      118.71      9.04 o
   5  -7   3       40.09       41.71      9.02 o
   6  -7   3      132.80      121.12     15.92 o
 -10  -6   3      434.54      406.61     27.72 o
  -9  -6   3      379.96      344.79     17.86 o
  -8  -6   3     2000.88     1903.82     41.82 o
  -7  -6   3     1629.73     1702.81     37.46 o
  -6  -6   3     1923.41     2021.06     29.06 o
  -5  -6   3       15.47       31.93      3.82 o
  -4  -6   3     1231.18     1162.70     20.32 o
  -3  -6   3       10.65       12.19      3.37 o
  -2  -6   3        5.39        6.99      2.33 o
  -1  -6   3      711.04      718.90     12.79 o
   0  -6   3      712.43      701.85      9.94 o
   1  -6   3      487.86      495.13      9.46 o
   2  -6   3     2572.45     2504.71     32.55 o
   3  -6   3     1275.93     1233.11     22.71 o
   4  -6   3      296.41      279.99     10.27 o
   5  -6   3        9.73       14.99      5.73 o
   6  -6   3       71.04       64.34      8.31 o
   7  -6   3        2.99        0.09      8.56 o
 -10  -5   3       59.34       56.87     10.56 o
  -9  -5   3       57.18       75.64      8.27 o
  -8  -5   3        7.55        8.49      5.24 o
  -7  -5   3     1449.94     1409.37     27.14 o
  -6  -5   3     3204.76     3152.66     45.68 o
  -5  -5   3     2434.90     2499.39     29.35 o
  -4  -5   3      828.20      836.79     13.21 o
  -3  -5   3     1925.94     1939.47     25.07 o
  -2  -5   3      309.28      322.09      8.14 o
  -1  -5   3      175.69      182.00      4.48 o
   0  -5   3      636.63      610.95     10.78 o
   1  -5   3      219.76      213.29      5.31 o
   2  -5   3      493.61      515.99      9.03 o
   3  -5   3     3831.16     3750.76     40.72 o
   4  -5   3     1697.63     1624.57     25.60 o
   5  -5   3      713.72      710.10     15.99 o
   6  -5   3      256.75      260.86     10.53 o
   7  -5   3        4.55        0.95      6.12 o
   8  -5   3       92.72       86.54     11.54 o
 -10  -4   3      819.32      791.91     23.46 o
  -9  -4   3       12.37        5.74      6.41 o
  -8  -4   3       44.51       53.01      5.50 o
  -7  -4   3        8.56       10.96      3.58 o
  -6  -4   3       55.01       52.45      3.29 o
  -5  -4   3      102.21       90.63      3.60 o
  -4  -4   3     1619.74     1659.63     19.84 o
  -3  -4   3     4529.20     4657.25     50.18 o
  -2  -4   3     8709.32     9088.17     94.99 o
  -1  -4   3     1001.84      942.14     11.49 o
   0  -4   3     1090.97     1136.92     12.59 o
   1  -4   3      605.84      645.65      8.72 o
   2  -4   3       66.66       59.43      3.06 o
   3  -4   3      144.60      139.94      5.17 o
   4  -4   3       73.92       76.59      4.45 o
   5  -4   3      279.97      270.01      8.48 o
   6  -4   3     1452.36     1452.82     24.31 o
   7  -4   3     1877.13     1948.49     30.88 o
   8  -4   3     1015.55      994.60     22.74 o
 -10  -3   3     1188.31     1210.77     30.70 o
  -9  -3   3      293.45      272.64     13.18 o
  -8  -3   3      577.31      563.04     13.84 o
  -7  -3   3      672.84      660.51     12.87 o
  -6  -3   3       58.61       60.49      3.30 o
  -5  -3   3      170.39      162.79      4.28 o
  -4  -3   3      258.47      239.78      5.24 o
  -3  -3   3      182.82      172.29      3.77 o
  -2  -3   3     2201.59     2096.98     23.42 o
  -1  -3   3     4987.69     4940.06     49.28 o
   0  -3   3     3981.23     3803.62     32.78 o
   1  -3   3     1546.53     1521.38     15.55 o
   2  -3   3      824.48      751.63     10.99 o
   3  -3   3      569.51      546.93      8.56 o
   4  -3   3      259.03      268.23      6.01 o
   5  -3   3      531.76      485.35      9.38 o
   6  -3   3       42.31       33.06      4.56 o
   7  -3   3      272.12      273.72      9.70 o
   8  -3   3      802.78      808.95     17.71 o
   9  -3   3      469.70      545.76     21.20 o
 -10  -2   3       79.64       74.94      9.59 o
  -9  -2   3       31.95       31.04      9.68 o
  -8  -2   3      305.65      309.46     10.25 o
  -7  -2   3     3461.87     3506.89     46.36 o
  -6  -2   3     3072.74     3069.80     37.59 o
  -5  -2   3     1097.56     1093.11     17.50 o
  -4  -2   3        0.26        1.05      1.49 o
  -3  -2   3      581.94      706.42      9.01 o
  -2  -2   3      109.93      139.16      4.14 o
  -1  -2   3        8.34        7.92      1.08 o
   0  -2   3      167.79      160.58      3.20 o
   1  -2   3      731.91      677.30      7.08 o
   2  -2   3    11977.71    12550.44     99.63 o
   3  -2   3     8972.96     8793.45     74.54 o
   4  -2   3     3003.50     2963.65     27.76 o
   5  -2   3      455.95      453.51      7.76 o
   6  -2   3      546.19      529.80     11.64 o
   7  -2   3        7.52        3.68      4.62 o
   8  -2   3       57.98       56.57      5.98 o
   9  -2   3       36.70       29.19      6.19 o
  10  -2   3      152.36      158.96     10.41 o
 -10  -1   3        1.70        2.41      8.28 o
  -9  -1   3      167.48      159.44      9.76 o
  -8  -1   3        6.28        8.92      5.07 o
  -7  -1   3      452.80      460.65     10.49 o
  -6  -1   3     2174.09     2194.77     24.40 o
  -5  -1   3     1040.10     1070.65     13.24 o
  -4  -1   3     4133.27     4198.90     42.35 o
  -3  -1   3     1465.05     1313.03     14.81 o
  -2  -1   3     5836.39     5924.11     75.73 o
  -1  -1   3      262.95      278.67      6.95 o
   0  -1   3     2085.28     2269.84     25.52 o
   1  -1   3      185.54      151.35      2.68 o
   2  -1   3     1264.53     1492.13     13.12 o
   3  -1   3     3480.28     3518.43     29.85 o
   4  -1   3     3561.86     3540.68     32.87 o
   5  -1   3     3172.12     3136.25     31.79 o
   6  -1   3     2576.21     2449.19     27.57 o
   7  -1   3     2057.66     1938.07     24.64 o
   8  -1   3     2034.89     1992.88     27.57 o
   9  -1   3        3.76       -8.67      5.01 o
  10  -1   3       41.12       47.90      9.49 o
 -10   0   3     1420.84     1469.66     37.07 o
  -9   0   3      253.28      229.24     14.94 o
  -8   0   3      168.04      179.76     13.34 o
  -7   0   3       80.49       73.91      5.26 o
  -6   0   3        9.12        9.83      2.70 o
  -5   0   3      188.22      193.23      4.65 o
  -4   0   3      236.26      251.72      4.74 o
  -3   0   3     3129.42     2925.94     29.72 o
  -2   0   3    13181.19    13193.98    166.61 o
  -1   0   3    10492.34    10651.67    296.25 o
   0   0   3     1214.99     1095.18     19.42 o
   1   0   3     4276.68     4327.92     37.98 o
   2   0   3      360.46      393.72      4.57 o
   3   0   3       96.94       92.87      2.52 o
   4   0   3     1056.21     1157.11     11.42 o
   5   0   3       14.43       24.78      2.22 o
   6   0   3      811.65      797.98     11.51 o
   7   0   3     3605.86     3543.47     39.70 o
   8   0   3     5150.12     5068.90     55.34 o
   9   0   3      750.48      759.25     14.61 o
  10   0   3       46.99       48.32      7.35 o
  11   0   3      122.15      130.54      9.13 o
  -9   1   3      595.31      578.02     31.36 o
  -8   1   3      951.22     1005.15     23.99 o
  -7   1   3     3418.20     3403.06     46.66 o
  -6   1   3      816.01      837.93     14.27 o
  -5   1   3       85.72       95.27      3.53 o
  -4   1   3      803.94      818.46     10.76 o
  -3   1   3       56.88       74.13      2.14 o
  -2   1   3      203.46      174.02      2.85 o
  -1   1   3     1393.29     1386.65     14.33 o
   0   1   3     4157.54     4174.63     42.66 o
   1   1   3    10199.55    10320.62     92.66 o
   2   1   3     8635.95     8542.56     71.87 o
   3   1   3     3915.65     3758.13     28.84 o
   4   1   3     1552.69     1525.21     13.65 o
   5   1   3     1349.00     1433.16     13.36 o
   6   1   3       33.17       23.47      2.27 o
   7   1   3       17.19        8.52      2.56 o
   8   1   3      654.98      678.16     11.81 o
   9   1   3      429.87      423.45     10.19 o
  10   1   3      444.03      430.34     12.43 o
  11   1   3     1531.42     1583.87     31.39 o
  -9   2   3       59.68       83.59     10.33 o
  -8   2   3      163.37      164.17     12.59 o
  -7   2   3     2130.28     2149.38     30.36 o
  -6   2   3     3135.64     3172.98     38.24 o
  -5   2   3     2080.66     2064.84     26.68 o
  -4   2   3     1727.67     1792.14     18.65 o
  -3   2   3      576.77      585.26      7.68 o
  -2   2   3     1775.31     1945.53     19.75 o
  -1   2   3      105.58      124.29      2.63 o
   0   2   3      213.64      229.21      3.55 o
   1   2   3        4.74        6.35      0.95 o
   2   2   3     4270.54     4325.59     32.21 o
   3   2   3     5887.08     5983.45     46.09 o
   4   2   3     9987.36    10160.99     80.70 o
   5   2   3     1468.01     1365.18     12.81 o
   6   2   3      873.83      861.36     11.03 o
   7   2   3     1124.12     1061.31     13.81 o
   8   2   3       84.74       99.60      4.25 o
   9   2   3       18.20       17.84      3.62 o
  10   2   3        1.65        3.74      4.66 o
  11   2   3      136.83      145.98      9.49 o
  12   2   3     1158.00     1219.28     28.69 o
  -8   3   3        4.97       -1.02      7.21 o
  -7   3   3       13.75       10.77      7.52 o
  -6   3   3       17.18       25.82      4.98 o
  -5   3   3       46.32       47.28      4.52 o
  -4   3   3     1707.80     1713.80     18.87 o
  -3   3   3     4788.97     4881.40     45.78 o
  -2   3   3    10242.26    10203.66     91.36 o
  -1   3   3     5787.79     5909.75     51.30 o
   0   3   3       81.90      104.54      2.30 o
   1   3   3      130.44      138.76      2.66 o
   2   3   3       49.85       70.44      1.96 o
   3   3   3     1304.33     1388.74     12.18 o
   4   3   3     2578.52     2959.06     26.30 o
   5   3   3     1559.86     1541.33     14.55 o
   6   3   3     4016.84     4085.70     36.96 o
   7   3   3     6565.61     6486.67     54.06 o
   8   3   3      707.25      687.14     11.72 o
   9   3   3      314.16      328.76      9.08 o
  10   3   3      409.25      394.80     10.18 o
  11   3   3      126.79      118.68      8.33 o
  12   3   3       11.68        4.87      6.25 o
  -8   4   3      358.59      382.70     24.77 o
  -7   4   3      370.08      376.04     20.86 o
  -6   4   3       44.70       37.88      6.55 o
  -5   4   3      173.44      166.39      7.73 o
  -4   4   3      268.02      238.95      8.14 o
  -3   4   3       30.57       40.25      3.05 o
  -2   4   3     2136.75     2139.76     23.47 o
  -1   4   3     2167.07     2130.24     20.75 o
   0   4   3      309.69      220.67      4.23 o
   1   4   3     2770.85     2866.50     25.46 o
   2   4   3     1640.49     1622.89     15.49 o
   3   4   3      839.39      847.19      9.24 o
   4   4   3      110.15      101.33      3.21 o
   5   4   3     1210.05     1279.80     13.95 o
   6   4   3       28.82       17.80      2.53 o
   7   4   3     1091.33     1086.40     13.18 o
   8   4   3     2550.85     2681.93     25.49 o
   9   4   3     1404.02     1409.58     19.49 o
  10   4   3      575.15      582.87     13.85 o
  11   4   3      298.30      298.53     17.87 o
  12   4   3      296.63      295.96     14.73 o
  -7   5   3     1226.32     1281.21     55.03 o
  -6   5   3     1671.49     1691.19     34.09 o
  -5   5   3      357.82      344.70     26.63 o
  -4   5   3       21.23       25.48      5.31 o
  -3   5   3      227.60      215.83      5.07 o
  -2   5   3       34.97       33.07      2.60 o
  -1   5   3      341.05      362.47      6.28 o
   0   5   3      100.68       84.76      3.21 o
   1   5   3     2371.46     2348.06     26.72 o
   2   5   3     6114.70     5862.46     54.80 o
   3   5   3     5485.05     5259.71     51.83 o
   4   5   3     1289.50     1199.67     12.66 o
   5   5   3       15.27       28.11      2.48 o
   6   5   3      189.40      221.84      5.42 o
   7   5   3       10.32        9.89      1.98 o
   8   5   3        8.04        5.66      2.55 o
   9   5   3      132.64      116.23      5.90 o
  10   5   3      187.62      183.52      8.02 o
  11   5   3     1937.68     1826.09     32.95 o
  12   5   3     1729.18     1705.11     34.39 o
  13   5   3      435.20      454.25     23.97 o
  -6   6   3     1023.58     1120.48     29.65 o
  -5   6   3      820.61      803.50     29.64 o
  -4   6   3     1059.45     1052.56     25.63 o
  -3   6   3     1916.06     1925.97     25.98 o
  -2   6   3      935.07      973.11     13.91 o
  -1   6   3       37.51       39.90      3.24 o
   0   6   3      724.07      696.49     11.19 o
   1   6   3      111.71       95.30      6.29 o
   2   6   3        9.24        9.98      2.22 o
   3   6   3     2872.46     2918.15     32.90 o
   4   6   3     2664.26     2542.42     27.91 o
   5   6   3     3009.61     3012.33     32.09 o
   6   6   3     1826.36     1734.24     18.81 o
   7   6   3     1950.76     1920.01     21.93 o
   8   6   3      116.23      135.28      4.71 o
   9   6   3       95.73       89.87      5.29 o
  10   6   3      205.79      219.83      9.06 o
  11   6   3       12.93        9.04      5.57 o
  12   6   3      611.62      575.31     24.17 o
  13   6   3      265.99      291.14     17.65 o
  -5   7   3       54.34       61.59     10.44 o
  -4   7   3        0.49        8.28     10.13 o
  -3   7   3     2037.99     2042.52     33.14 o
  -2   7   3     1659.72     1737.66     25.20 o
  -1   7   3     3029.10     2914.99     34.92 o
   0   7   3      397.63      362.62      8.64 o
   1   7   3       40.84       36.65      3.37 o
   2   7   3        7.22        5.19      2.88 o
   3   7   3       13.32       12.05      2.86 o
   4   7   3        6.29        5.28      2.71 o
   5   7   3      378.27      360.53      8.09 o
   6   7   3      882.97      865.49     13.81 o
   7   7   3     2733.29     2572.83     27.63 o
   8   7   3     2228.10     2192.06     27.21 o
   9   7   3     1069.77     1055.39     16.33 o
  10   7   3       47.07       45.49      5.79 o
  11   7   3        1.29       -0.06      5.75 o
  12   7   3       46.83       21.18     12.32 o
  13   7   3       25.84       25.77     11.32 o
  -4   8   3      248.64      207.64     15.34 o
  -3   8   3       20.31       13.85      6.49 o
  -2   8   3      154.86      143.02      9.41 o
  -1   8   3      524.40      537.02     13.33 o
   0   8   3     1766.27     1728.91     23.77 o
   1   8   3     1925.24     1958.67     27.13 o
   2   8   3     4564.70     4495.13     50.78 o
   3   8   3     1597.87     1546.88     28.24 o
   4   8   3       66.45       68.31      4.87 o
   5   8   3     1167.63     1147.38     16.95 o
   6   8   3       31.16       26.07      4.00 o
   7   8   3      280.95      283.84      7.84 o
   8   8   3      661.10      683.40     12.63 o
   9   8   3     1260.28     1188.97     20.54 o
  10   8   3      437.41      446.53     14.32 o
  11   8   3      907.39      895.60     22.62 o
  12   8   3      461.39      430.03     17.62 o
  -3   9   3      175.70      160.61     16.43 o
  -2   9   3       52.96       46.35      8.20 o
  -1   9   3       21.94       22.51      7.01 o
   0   9   3       54.51       66.65      7.20 o
   1   9   3       81.30       81.21      7.02 o
   2   9   3     1520.31     1511.22     28.81 o
   3   9   3     3527.62     3448.90     42.76 o
   4   9   3     1195.18     1175.11     20.29 o
   5   9   3     1884.51     1878.97     26.39 o
   6   9   3      669.50      658.49     13.36 o
   7   9   3     1038.96     1059.15     19.07 o
   8   9   3       18.47       12.62      4.35 o
   9   9   3        4.43        4.26      5.01 o
  10   9   3       31.40       23.96      5.80 o
  11   9   3      544.19      527.16     20.67 o
  12   9   3     1162.15     1209.30     31.42 o
  -2  10   3     1241.18     1203.28     48.63 o
  -1  10   3      381.07      358.39     23.34 o
   0  10   3       17.48       20.09      7.35 o
   1  10   3      171.79      163.11     10.34 o
   2  10   3       13.21        7.71      5.97 o
   3  10   3       66.82       54.36      7.98 o
   4  10   3       94.40       90.95      7.45 o
   5  10   3     1342.90     1346.29     31.28 o
   6  10   3     1442.68     1436.05     24.21 o
   7  10   3     1833.69     1864.38     35.27 o
   8  10   3      902.42      869.38     19.32 o
   9  10   3        3.43        2.59      5.21 o
  10  10   3       19.03       19.53      6.18 o
  11  10   3       13.83        6.20      8.73 o
  12  10   3      215.89      213.60     24.18 o
   0  11   3      499.29      525.78     18.69 o
   1  11   3      218.46      237.13     14.55 o
   2  11   3      539.24      497.76     16.98 o
   3  11   3        1.98        0.99      5.45 o
   4  11   3       52.37       48.26      7.14 o
   5  11   3       69.57       63.35      7.41 o
   6  11   3       11.10        2.22      5.61 o
   7  11   3      701.91      708.61     20.58 o
   8  11   3     1092.54     1114.03     23.21 o
   9  11   3      618.98      623.61     16.84 o
  10  11   3      320.89      331.45     18.71 o
  11  11   3      302.77      324.08     18.57 o
   2  12   3     1178.61     1188.11     36.46 o
   3  12   3     1465.90     1447.33     46.50 o
   4  12   3      196.11      205.65     11.89 o
   5  12   3       26.33       28.67      7.56 o
   6  12   3      116.18      112.13     10.21 o
   7  12   3       53.24       60.42      8.62 o
   8  12   3       13.82        7.61      6.53 o
   9  12   3       19.44       20.28      7.01 o
  10  12   3      106.64      104.16      9.28 o
   5  13   3      438.48      448.94     19.12 o
   6  13   3      466.10      452.80     27.09 o
   7  13   3      211.22      229.48     13.57 o
   8  13   3       32.30       34.30      9.39 o
  -6 -10   4        1.90       -0.19      9.64 o
  -5 -10   4        7.17       13.05     12.14 o
  -4 -10   4       37.58       35.15     11.20 o
  -3 -10   4        6.06       13.00      8.93 o
  -2 -10   4      226.47      214.68     16.93 o
  -1 -10   4     1348.45     1340.96     39.65 o
   0 -10   4      661.37      737.36     37.53 o
  -8  -9   4      132.67      136.56     14.94 o
  -7  -9   4     1197.79     1233.37     39.67 o
  -6  -9   4     1337.56     1478.23     52.27 o
  -5  -9   4      843.55      927.67     28.10 o
  -4  -9   4       28.25       31.41      9.69 o
  -3  -9   4      385.84      378.10     16.22 o
  -2  -9   4       89.69      107.24     10.70 o
  -1  -9   4       20.63       12.68      8.10 o
   0  -9   4      268.21      248.46     26.22 o
   1  -9   4      242.85      234.88     17.20 o
   2  -9   4      778.78      801.32     38.32 o
  -9  -8   4       73.24       45.47     11.23 o
  -8  -8   4       86.02       84.14     15.84 o
  -7  -8   4        0.77        3.85      8.27 o
  -6  -8   4      894.26      961.84     25.17 o
  -5  -8   4     1099.62     1152.52     29.78 o
  -4  -8   4     1859.04     1901.87     43.09 o
  -3  -8   4      294.21      308.11     19.64 o
  -2  -8   4      642.50      667.74     20.37 o
  -1  -8   4       81.38       93.88     13.12 o
   0  -8   4       14.23       13.31      7.45 o
   1  -8   4      397.16      419.64     19.88 o
   2  -8   4       23.90       26.48      7.32 o
   3  -8   4      392.62      385.01     20.84 o
   4  -8   4     1203.65     1158.99     32.40 o
  -9  -7   4      122.52      116.77     15.92 o
  -8  -7   4       21.24       32.02     11.57 o
  -7  -7   4      222.30      197.10     11.55 o
  -6  -7   4        8.82        8.60      4.70 o
  -5  -7   4       81.67       83.47      5.79 o
  -4  -7   4      179.10      173.04      8.43 o
  -3  -7   4      491.68      511.44     14.16 o
  -2  -7   4     1712.99     1744.07     31.27 o
  -1  -7   4     1838.78     1792.74     36.28 o
   0  -7   4      814.24      790.29     18.43 o
   1  -7   4        8.40       12.13      5.25 o
   2  -7   4       87.59       98.30      7.25 o
   3  -7   4        6.82       12.99      6.49 o
   4  -7   4        3.87        0.54      6.73 o
   5  -7   4       63.21       70.57     13.97 o
 -10  -6   4      293.61      294.26     17.97 o
  -9  -6   4     1032.71      972.52     31.46 o
  -8  -6   4     1027.76     1035.17     40.34 o
  -7  -6   4      759.26      793.77     22.17 o
  -6  -6   4     1520.57     1527.05     26.52 o
  -5  -6   4      474.20      470.13      9.91 o
  -4  -6   4      171.02      182.81      7.55 o
  -3  -6   4      218.94      238.50     10.40 o
  -2  -6   4       37.67       38.67      4.98 o
  -1  -6   4     1633.50     1639.60     26.49 o
   0  -6   4     3435.24     3482.69     41.92 o
   1  -6   4     2559.80     2549.18     33.14 o
   2  -6   4     1836.69     1815.86     25.29 o
   3  -6   4      612.43      590.38     14.97 o
   4  -6   4      256.28      265.55     10.88 o
   5  -6   4      177.05      192.01     11.82 o
   6  -6   4       59.19       64.11      9.45 o
 -10  -5   4       18.23       -0.35      8.54 o
  -9  -5   4        3.87        7.54      6.90 o
  -8  -5   4      221.78      204.85     11.17 o
  -7  -5   4      327.63      317.16     12.91 o
  -6  -5   4     5114.01     5103.73     79.73 o
  -5  -5   4     2404.83     2470.82     34.08 o
  -4  -5   4      823.29      861.94     16.49 o
  -3  -5   4        1.07        1.53      2.60 o
  -2  -5   4       79.14       99.52      5.18 o
  -1  -5   4       70.52       70.37      3.80 o
   0  -5   4      533.76      540.12      8.12 o
   1  -5   4      322.90      337.48      6.93 o
   2  -5   4      962.31      967.56     13.18 o
   3  -5   4     2489.76     2484.85     29.57 o
   4  -5   4     3965.60     3813.65     47.09 o
   5  -5   4     1162.52     1164.08     21.35 o
   6  -5   4      155.53      139.36      8.99 o
   7  -5   4       11.62        1.89      6.45 o
 -10  -4   4      438.74      459.92     23.61 o
  -9  -4   4        3.81        3.81      7.08 o
  -8  -4   4      115.08      116.22      7.89 o
  -7  -4   4      182.47      186.50      7.46 o
  -6  -4   4      634.14      615.81     11.65 o
  -5  -4   4     1089.81     1073.13     14.43 o
  -4  -4   4     1178.24     1183.80     16.37 o
  -3  -4   4     3039.90     3073.10     36.54 o
  -2  -4   4     2754.50     2790.41     33.80 o
  -1  -4   4     2453.90     2501.03     30.82 o
   0  -4   4      108.21       99.55      4.61 o
   1  -4   4      709.39      723.91     11.93 o
   2  -4   4      981.51      922.36     13.86 o
   3  -4   4       41.80       50.33      3.80 o
   4  -4   4     1714.53     1708.73     22.73 o
   5  -4   4     1216.69     1216.48     20.97 o
   6  -4   4     1382.53     1382.21     23.71 o
   7  -4   4      890.51      888.60     18.98 o
   8  -4   4      951.89     1008.62     22.97 o
 -10  -3   4     1718.12     1795.46     40.26 o
  -9  -3   4     1034.53     1035.71     26.69 o
  -8  -3   4      547.56      551.49     15.47 o
  -7  -3   4      247.15      240.15      9.23 o
  -6  -3   4        4.76        2.73      2.62 o
  -5  -3   4       12.15       10.90      2.24 o
  -4  -3   4      595.67      602.89      7.76 o
  -3  -3   4      368.67      389.63      6.55 o
  -2  -3   4     2244.22     2212.54     26.52 o
  -1  -3   4     5504.43     5548.72     58.69 o
   0  -3   4     9356.39     9399.39     88.11 o
   1  -3   4      231.23      205.99      4.24 o
   2  -3   4      790.99      814.26      9.80 o
   3  -3   4       43.32       50.89      2.92 o
   4  -3   4       10.74        9.43      2.49 o
   5  -3   4      115.07       99.41      4.97 o
   6  -3   4        8.52        4.56      4.29 o
   7  -3   4      299.90      294.48     10.23 o
   8  -3   4     2009.58     2067.62     32.43 o
   9  -3   4     1002.35     1015.77     23.30 o
 -10  -2   4      442.55      441.55     18.36 o
  -9  -2   4      601.55      577.43     19.24 o
  -8  -2   4     1236.25     1185.19     24.91 o
  -7  -2   4     1728.24     1734.32     28.35 o
  -6  -2   4     3244.51     3232.33     42.22 o
  -5  -2   4     1027.45     1072.42     14.67 o
  -4  -2   4      220.58      271.87      4.36 o
  -3  -2   4      560.62      520.64      7.60 o
  -2  -2   4       10.82       15.21      2.19 o
  -1  -2   4       39.77       42.71      2.76 o
   0  -2   4     4466.05     4793.36     47.50 o
   1  -2   4       41.99       24.78      2.00 o
   2  -2   4     6773.63     6992.64     64.96 o
   3  -2   4     3436.27     3370.72     31.67 o
   4  -2   4     1996.79     1832.16     19.47 o
   5  -2   4      373.16      339.25      6.63 o
   6  -2   4      109.08      106.28      4.83 o
   7  -2   4       65.97       70.49      5.59 o
   8  -2   4       71.04       65.08      5.95 o
   9  -2   4      295.95      315.51     10.86 o
  10  -2   4      190.46      202.25     10.63 o
  -9  -1   4      149.61      147.20     11.35 o
  -8  -1   4      278.70      317.04     19.51 o
  -7  -1   4        0.47       -0.01      3.88 o
  -6  -1   4     2520.74     2422.62     32.93 o
  -5  -1   4     3973.98     3964.28     43.34 o
  -4  -1   4     4561.52     4756.85     47.55 o
  -3  -1   4     1549.30     1545.93     19.53 o
  -2  -1   4      796.78      764.82     14.74 o
  -1  -1   4      448.23      448.22     10.35 o
   0  -1   4      385.91      387.07      6.78 o
   1  -1   4     2766.08     3042.63     27.76 o
   2  -1   4      205.73      262.30      5.07 o
   3  -1   4     2026.52     2108.54     17.07 o
   4  -1   4     2641.56     2510.51     22.59 o
   5  -1   4     4582.43     4542.87     44.41 o
   6  -1   4      598.20      599.20      9.70 o
   7  -1   4        5.09        5.37      3.24 o
   8  -1   4       14.65       17.10      4.84 o
   9  -1   4       59.37       52.08      6.37 o
  10  -1   4       98.50       84.97      7.99 o
  -9   0   4       65.01       76.07     10.22 o
  -8   0   4      129.87      139.10     10.62 o
  -7   0   4      285.39      288.34      9.87 o
  -6   0   4       73.17       69.04      4.25 o
  -5   0   4       14.68       20.20      2.31 o
  -4   0   4      236.72      229.00      4.79 o
  -3   0   4      765.64      667.70      9.18 o
  -2   0   4     4931.67     4656.58     60.11 o
  -1   0   4     7650.26     7603.26    215.28 o
   0   0   4     2364.65     2225.80     29.26 o
   1   0   4       26.15       17.94      1.06 o
   2   0   4       28.00       26.07      1.45 o
   3   0   4       33.72       36.43      1.74 o
   4   0   4      630.97      684.25      8.50 o
   5   0   4      179.32      182.28      4.58 o
   6   0   4      632.48      637.26     10.78 o
   7   0   4      375.20      383.65      8.23 o
   8   0   4     3115.54     3049.35     38.94 o
   9   0   4      798.00      823.28     16.69 o
  10   0   4       63.81       64.17      7.27 o
  11   0   4       54.16       65.63      9.03 o
  -9   1   4      706.46      696.38     22.70 o
  -8   1   4      801.74      872.74     25.37 o
  -7   1   4      977.29      960.65     20.99 o
  -6   1   4      819.67      810.75     14.10 o
  -5   1   4        6.35       10.69      2.56 o
  -4   1   4      719.19      660.56      9.94 o
  -3   1   4      707.76      698.94      8.85 o
  -2   1   4      771.97      837.26     10.98 o
  -1   1   4     1771.04     1727.60     23.44 o
   0   1   4    10153.84    10518.81    112.95 o
   1   1   4     2711.42     2599.06     24.42 o
   2   1   4     5713.78     5925.69     55.01 o
   3   1   4     2483.15     2513.34     21.20 o
   4   1   4      756.44      741.95      8.36 o
   5   1   4      141.34      138.10      3.59 o
   6   1   4      477.79      476.66      8.18 o
   7   1   4       22.72       26.20      3.18 o
   8   1   4     3390.80     3357.94     38.45 o
   9   1   4     1694.81     1655.15     23.93 o
  10   1   4     1734.32     1712.80     32.53 o
  11   1   4      378.48      389.08     14.56 o
  -8   2   4      188.82      218.37     10.92 o
  -7   2   4      843.48      862.40     22.18 o
  -6   2   4     2739.35     2759.05     34.06 o
  -5   2   4     2646.20     2605.88     31.52 o
  -4   2   4      660.62      634.77      9.58 o
  -3   2   4        7.18        6.85      1.90 o
  -2   2   4       85.79       91.75      2.73 o
  -1   2   4       62.31       74.42      2.24 o
   0   2   4       25.79       28.87      1.14 o
   1   2   4      293.07      287.70      3.52 o
   2   2   4     2453.25     2374.42     21.00 o
   3   2   4     8984.45     8928.24     73.02 o
   4   2   4     7058.91     6895.38     57.44 o
   5   2   4     1969.28     1937.46     18.39 o
   6   2   4        8.61       23.71      2.46 o
   7   2   4       17.70       19.99      2.81 o
   8   2   4       78.98       84.92      4.54 o
   9   2   4       15.19       13.54      3.93 o
  10   2   4      152.59      141.11      6.91 o
  11   2   4      209.25      207.40     10.89 o
  12   2   4      668.42      709.82     20.85 o
  -8   3   4      169.33      148.26     12.81 o
  -7   3   4       52.26       51.90      9.66 o
  -6   3   4      209.10      226.47      9.83 o
  -5   3   4     1595.84     1663.66     32.40 o
  -4   3   4     1839.99     1850.72     23.63 o
  -3   3   4     1135.19     1133.27     13.16 o
  -2   3   4     2161.56     2094.63     23.24 o
  -1   3   4     1632.83     1599.48     18.19 o
   0   3   4      200.74      194.49      3.85 o
   1   3   4     1476.39     1539.69     15.18 o
   2   3   4      119.64      100.97      2.42 o
   3   3   4       10.36        8.90      1.28 o
   4   3   4     4559.30     4590.86     38.90 o
   5   3   4     1312.41     1187.69     11.71 o
   6   3   4     3955.56     3962.44     40.22 o
   7   3   4     1760.63     1647.58     19.54 o
   8   3   4     2303.48     2270.98     26.32 o
   9   3   4       71.73       74.20      4.25 o
  10   3   4        6.38        8.49      4.35 o
  11   3   4      122.18      121.44      8.93 o
  12   3   4        2.55        0.98      7.08 o
  -7   4   4      189.57      174.31     12.12 o
  -6   4   4       41.72       28.97      7.45 o
  -5   4   4       18.73       20.20      4.94 o
  -4   4   4       19.46       12.85      3.90 o
  -3   4   4        0.70        2.73      2.86 o
  -2   4   4     5564.96     5737.57     53.53 o
  -1   4   4    10395.26    10524.25     94.54 o
   0   4   4     8035.33     8035.32     72.04 o
   1   4   4     1532.52     1430.97     14.31 o
   2   4   4      365.90      354.34      4.95 o
   3   4   4      166.51      193.05      4.19 o
   4   4   4      164.90      202.50      3.81 o
   5   4   4      346.46      355.02      6.15 o
   6   4   4      434.21      443.52      8.25 o
   7   4   4     1336.31     1208.69     15.31 o
   8   4   4     3806.10     3576.37     37.88 o
   9   4   4     4025.42     3881.20     43.20 o
  10   4   4      536.94      538.62     12.65 o
  11   4   4      137.15      138.48      8.97 o
  12   4   4        2.19       10.71      6.52 o
  -7   5   4      933.18     1006.18     32.55 o
  -6   5   4     1132.35     1083.83     27.78 o
  -5   5   4      212.92      244.59     10.96 o
  -4   5   4       16.22        9.40      4.61 o
  -3   5   4      608.80      610.12     11.85 o
  -2   5   4      659.16      676.95     10.63 o
  -1   5   4      683.06      701.66     10.43 o
   0   5   4     1447.43     1416.34     16.44 o
   1   5   4     2611.93     2736.66     27.25 o
   2   5   4     3982.82     3885.81     35.64 o
   3   5   4     8366.91     8132.26     77.11 o
   4   5   4     3403.04     3386.17     31.25 o
   5   5   4      849.16      938.98     13.12 o
   6   5   4      430.04      378.77      7.78 o
   7   5   4       83.68       78.63      4.41 o
   8   5   4      150.72      140.18      4.89 o
   9   5   4      594.72      605.10     16.08 o
  10   5   4      264.07      255.29      9.02 o
  11   5   4      374.14      373.91     13.05 o
  12   5   4      949.89     1064.86     24.10 o
  13   5   4      642.46      743.90     21.51 o
  -6   6   4      951.59      998.94     47.13 o
  -5   6   4     1554.83     1600.93     31.79 o
  -4   6   4      703.52      741.49     18.99 o
  -3   6   4      537.72      481.55     13.11 o
  -2   6   4      335.13      355.58     10.54 o
  -1   6   4       52.94       55.75      3.19 o
   0   6   4      385.84      425.70      7.82 o
   1   6   4      223.69      231.97      5.55 o
   2   6   4       39.92       43.03      3.41 o
   3   6   4     3188.02     3265.66     32.77 o
   4   6   4     6286.01     6313.66     59.59 o
   5   6   4     2536.51     2447.89     27.77 o
   6   6   4     1222.87     1142.29     16.80 o
   7   6   4      131.65      115.64      4.82 o
   8   6   4      446.22      443.73      8.21 o
   9   6   4      158.88      131.60      5.37 o
  10   6   4       23.07       17.70      4.38 o
  11   6   4      110.48      107.14      9.69 o
  12   6   4      868.79      875.43     21.31 o
  13   6   4      531.69      522.38     17.66 o
  -5   7   4       61.00       73.51     12.80 o
  -4   7   4      225.32      232.57     20.11 o
  -3   7   4      647.75      660.13     20.13 o
  -2   7   4     2700.63     2689.67     39.87 o
  -1   7   4     1627.68     1665.95     21.94 o
   0   7   4     1014.09      974.74     14.78 o
   1   7   4        7.15        8.70      3.06 o
   2   7   4      384.27      379.39      8.21 o
   3   7   4       22.92       34.49      3.16 o
   4   7   4      572.82      539.34     10.26 o
   5   7   4       45.22       52.24      3.83 o
   6   7   4     1388.89     1327.17     18.29 o
   7   7   4     2282.95     2172.02     26.95 o
   8   7   4     2715.21     2593.89     33.13 o
   9   7   4      951.86      956.25     16.36 o
  10   7   4       41.13       32.81      4.92 o
  11   7   4       37.12       27.92      6.63 o
  12   7   4        4.99       -0.02      5.90 o
  13   7   4       64.88       37.39      7.68 o
  -4   8   4       91.58       81.31     11.53 o
  -3   8   4       63.82       48.40     10.68 o
  -2   8   4      218.80      214.41      9.00 o
  -1   8   4     1287.32     1310.19     31.43 o
   0   8   4     1567.62     1496.52     26.39 o
   1   8   4     1141.02     1125.98     19.54 o
   2   8   4      488.04      482.00     10.61 o
   3   8   4      677.54      716.47     12.01 o
   4   8   4      522.54      499.76     10.23 o
   5   8   4      677.79      656.77     11.91 o
   6   8   4       51.06       44.12      4.16 o
   7   8   4       36.61       38.32      4.94 o
   8   8   4      603.47      608.33     12.04 o
   9   8   4     2316.90     2239.21     30.40 o
  10   8   4      824.72      819.88     16.87 o
  11   8   4      516.68      522.69     14.62 o
  12   8   4      287.57      302.46     16.88 o
  13   8   4       62.01       59.68      8.92 o
  -3   9   4      110.46      104.25     13.80 o
  -2   9   4        5.59        0.97      6.44 o
  -1   9   4        5.32        2.03      5.98 o
   0   9   4       20.26       14.19      9.66 o
   1   9   4       68.79       52.75      6.50 o
   2   9   4      776.65      763.34     16.74 o
   3   9   4     2851.34     2821.35     36.35 o
   4   9   4     2486.48     2406.95     34.30 o
   5   9   4        4.93       10.14      4.03 o
   6   9   4        9.54       18.68      4.66 o
   7   9   4      554.77      562.43     13.15 o
   8   9   4        5.74        4.06      4.15 o
   9   9   4       44.21       47.54      5.41 o
  10   9   4       78.65       81.04      7.21 o
  11   9   4      120.34      119.99      8.44 o
  12   9   4      908.85      881.23     21.76 o
  -2  10   4      565.30      541.69     27.66 o
  -1  10   4      263.65      233.79     13.23 o
   0  10   4       44.12       36.80      7.95 o
   1  10   4      394.41      382.49     14.66 o
   2  10   4       61.51       50.18      6.47 o
   3  10   4      133.15      134.43      7.98 o
   4  10   4      938.74      919.31     32.30 o
   5  10   4      661.10      638.10     14.95 o
   6  10   4      937.70      937.33     18.47 o
   7  10   4      851.69      862.74     17.57 o
   8  10   4      833.62      867.42     18.79 o
   9  10   4      161.32      169.85      9.10 o
  10  10   4      315.71      293.94     11.64 o
  11  10   4      180.98      200.66     10.31 o
  12  10   4       13.83        7.43      6.83 o
   0  11   4      986.43      937.31     42.33 o
   1  11   4      133.93      133.75     11.87 o
   2  11   4       58.32       58.25      7.80 o
   3  11   4       10.65        9.14      5.77 o
   4  11   4       13.17       11.90      6.06 o
   5  11   4       58.40       77.18      7.31 o
   6  11   4      118.80      115.85      7.80 o
   7  11   4     1383.16     1375.73     24.55 o
   8  11   4     2119.63     2029.44     40.45 o
   9  11   4     1432.74     1391.32     33.48 o
  10  11   4      119.14      138.43      9.34 o
  11  11   4       21.60       12.26      7.13 o
   2  12   4      677.72      731.93     24.79 o
   3  12   4      770.71      771.34     21.58 o
   4  12   4      441.75      455.76     16.89 o
   5  12   4        3.49       -7.11      5.37 o
   6  12   4       79.26       65.86      7.87 o
   7  12   4       14.53        3.13      6.70 o
   8  12   4      168.76      179.00     10.60 o
   9  12   4      306.40      267.52     12.28 o
  10  12   4      444.39      446.76     16.49 o
   5  13   4      302.88      331.42     18.77 o
   6  13   4      339.34      377.02     34.00 o
   7  13   4       26.49       22.45      8.15 o
   8  13   4      137.75      137.32     14.91 o
  -4 -10   5       14.22       18.47     11.52 o
  -3 -10   5      110.73      125.39     21.48 o
  -2 -10   5      282.98      321.54     19.88 o
  -6  -9   5      374.94      401.00     21.70 o
  -5  -9   5      342.72      354.22     31.44 o
  -4  -9   5      272.12      301.36     19.13 o
  -3  -9   5       43.57       49.87     13.02 o
  -2  -9   5       22.79       17.32      8.57 o
  -1  -9   5       76.10       98.19     11.29 o
   0  -9   5      625.72      711.56     30.17 o
   1  -9   5     1008.51     1023.43     34.37 o
  -8  -8   5       68.15       83.36     12.47 o
  -7  -8   5       95.35       81.07     11.83 o
  -6  -8   5      301.58      288.69     20.13 o
  -5  -8   5     1948.99     2051.42     57.35 o
  -4  -8   5     2077.80     2124.24     49.25 o
  -3  -8   5      370.90      378.71     17.67 o
  -2  -8   5        6.44        0.38      7.49 o
  -1  -8   5        6.21        5.30      7.35 o
   0  -8   5       15.29       18.16      7.99 o
   1  -8   5       79.72       67.28     11.47 o
   2  -8   5        5.38        5.99     12.47 o
   3  -8   5      310.05      304.35     19.55 o
  -8  -7   5       18.81       12.44     12.64 o
  -7  -7   5       42.73       38.38      9.55 o
  -6  -7   5      129.54      137.35     10.32 o
  -5  -7   5      282.31      290.59     10.68 o
  -4  -7   5      898.36      947.87     23.21 o
  -3  -7   5      732.74      763.49     17.89 o
  -2  -7   5     1419.28     1361.19     33.32 o
  -1  -7   5     1796.04     1831.16     54.20 o
   0  -7   5     1234.08     1187.92     28.19 o
   1  -7   5       55.41       50.98      8.47 o
   2  -7   5      176.66      200.86     12.92 o
   3  -7   5      237.01      248.34     16.43 o
   4  -7   5      137.84      145.24     11.40 o
   5  -7   5      354.34      342.58     17.53 o
  -9  -6   5     1343.72     1405.59     40.25 o
  -8  -6   5      918.57      898.23     28.76 o
  -7  -6   5       82.19       93.31      8.67 o
  -6  -6   5        0.21        0.30      4.82 o
  -5  -6   5        6.24        5.01      4.36 o
  -4  -6   5       27.71       22.47      5.71 o
  -3  -6   5      214.71      221.29      8.52 o
  -2  -6   5      136.01      147.67      7.48 o
  -1  -6   5      962.26      929.09     18.03 o
   0  -6   5     2352.42     2326.08     37.11 o
   1  -6   5     1694.81     1679.19     41.63 o
   2  -6   5      506.52      486.97     14.33 o
   3  -6   5       57.33       54.14      6.07 o
   4  -6   5       75.14       68.06      8.27 o
   5  -6   5       27.70        8.18      9.48 o
   6  -6   5       47.34       28.90     10.64 o
  -9  -5   5       92.54      107.14     11.70 o
  -8  -5   5      436.33      428.11     19.41 o
  -7  -5   5      241.76      251.78     15.60 o
  -6  -5   5     1824.64     1874.59     38.68 o
  -5  -5   5     2486.43     2525.20     38.54 o
  -4  -5   5     1145.13     1152.45     23.37 o
  -3  -5   5       38.55       35.19      4.90 o
  -2  -5   5      891.15      900.94     15.54 o
  -1  -5   5      408.79      395.54      9.75 o
   0  -5   5      279.34      266.55      7.87 o
   1  -5   5      957.35      931.40     14.64 o
   2  -5   5      385.86      386.37      9.83 o
   3  -5   5     1578.50     1542.17     22.26 o
   4  -5   5     1728.43     1711.77     27.11 o
   5  -5   5      900.69      916.18     22.46 o
   6  -5   5        0.47        4.97      6.98 o
   7  -5   5       79.59       77.08     10.11 o
  -9  -4   5       30.82       19.35     12.00 o
  -8  -4   5      159.93      165.97     12.68 o
  -7  -4   5       33.72       22.16      5.36 o
  -6  -4   5      142.72      125.67      7.66 o
  -5  -4   5     3230.66     3211.76     46.38 o
  -4  -4   5     3316.05     3200.59     35.75 o
  -3  -4   5     2426.87     2425.86     32.52 o
  -2  -4   5      726.73      722.97     12.57 o
  -1  -4   5      724.51      714.31     11.68 o
   0  -4   5      125.72      114.63      4.57 o
   1  -4   5      251.18      247.62      5.40 o
   2  -4   5      316.82      321.69      6.88 o
   3  -4   5       22.25       15.21      3.03 o
   4  -4   5     1423.32     1471.62     20.66 o
   5  -4   5     1070.00     1103.84     20.05 o
   6  -4   5     1706.84     1659.29     47.15 o
   7  -4   5      211.29      205.18     10.72 o
   8  -4   5      299.01      307.12     14.76 o
  -9  -3   5     1179.72     1184.71     29.25 o
  -8  -3   5      143.37      152.53      8.86 o
  -7  -3   5       14.73       13.24      4.99 o
  -6  -3   5       22.13       24.23      3.47 o
  -5  -3   5        7.02        9.58      2.72 o
  -4  -3   5      108.17      120.78      3.31 o
  -3  -3   5      373.91      385.84      6.07 o
  -2  -3   5     1264.48     1281.32     16.55 o
  -1  -3   5     5810.51     5784.98     57.39 o
   0  -3   5     8184.58     8354.70     83.32 o
   1  -3   5     2584.00     2515.67     26.33 o
   2  -3   5        8.13        6.94      2.08 o
   3  -3   5      183.71      172.34      4.53 o
   4  -3   5       57.30       60.40      3.72 o
   5  -3   5      106.00      108.53      5.43 o
   6  -3   5      456.88      437.04     11.87 o
   7  -3   5      546.24      540.93     13.93 o
   8  -3   5      764.62      798.56     20.46 o
   9  -3   5     1473.49     1575.54     33.81 o
  -9  -2   5     1166.90     1173.03     29.67 o
  -8  -2   5      706.68      700.71     17.87 o
  -7  -2   5     1241.31     1243.34     24.76 o
  -6  -2   5     1143.70     1130.95     17.76 o
  -5  -2   5      746.83      744.80     10.47 o
  -4  -2   5       16.82       15.68      2.02 o
  -3  -2   5      172.68      151.28      4.19 o
  -2  -2   5      875.16      914.68     12.92 o
  -1  -2   5      536.74      538.52     11.57 o
   0  -2   5     4340.93     4480.13     46.98 o
   1  -2   5     2256.87     2204.82     20.51 o
   2  -2   5     2723.65     2639.64     25.85 o
   3  -2   5     2274.84     2348.25     27.64 o
   4  -2   5     1039.46     1074.80     12.01 o
   5  -2   5      352.09      316.33      7.09 o
   6  -2   5      123.57      120.58      5.31 o
   7  -2   5      110.82      123.07      8.00 o
   8  -2   5        5.01        1.21      4.81 o
   9  -2   5      933.72      930.37     19.66 o
  10  -2   5      913.56      958.81     28.17 o
  -9  -1   5       62.77       65.49      9.62 o
  -8  -1   5      223.39      220.83     11.75 o
  -7  -1   5       12.63       16.90      5.30 o
  -6  -1   5     1875.53     1832.89     28.91 o
  -5  -1   5     3275.62     3235.62     35.98 o
  -4  -1   5     2138.62     2102.37     23.47 o
  -3  -1   5     1631.21     1686.94     21.11 o
  -2  -1   5      178.11      196.33     15.03 o
  -1  -1   5      152.57      163.56      5.69 o
   0  -1   5      174.02      202.75      4.31 o
   1  -1   5        8.50        4.47      1.31 o
   2  -1   5     1369.26     1401.63     16.02 o
   3  -1   5     2014.23     2006.97     21.23 o
   4  -1   5     4809.71     4776.41     39.06 o
   5  -1   5     4033.55     3903.53     35.77 o
   6  -1   5     1601.41     1561.51     18.71 o
   7  -1   5       44.29       48.87      4.38 o
   8  -1   5        5.61        8.19      4.55 o
   9  -1   5       86.50       82.29      6.79 o
  10  -1   5       44.48       45.36      7.32 o
  -9   0   5      870.76      935.69     27.50 o
  -8   0   5       22.39       17.91      7.67 o
  -7   0   5      365.43      346.55     11.10 o
  -6   0   5        8.60        9.74      3.56 o
  -5   0   5      819.21      839.70     12.89 o
  -4   0   5     2165.62     2254.15     25.57 o
  -3   0   5     2777.95     2829.55     37.82 o
  -2   0   5     4664.55     4766.19     98.21 o
  -1   0   5     2728.47     2461.45     77.07 o
   0   0   5     3346.96     3482.77     41.30 o
   1   0   5        5.33        8.61      1.20 o
   2   0   5      834.43      825.23     10.03 o
   3   0   5      620.59      654.31      7.80 o
   4   0   5      141.76      159.15      3.81 o
   5   0   5     3515.64     3457.25     32.70 o
   6   0   5     3469.47     3280.71     45.17 o
   7   0   5     2249.67     2238.35     26.23 o
   8   0   5     1526.47     1497.77     23.62 o
   9   0   5     1204.84     1172.74     21.02 o
  10   0   5       25.74       21.42      6.16 o
  11   0   5        6.95       -0.14      6.81 o
  -8   1   5      470.20      439.69     15.90 o
  -7   1   5       83.02       83.09      7.12 o
  -6   1   5       49.53       34.02      4.60 o
  -5   1   5      234.98      234.45      5.75 o
  -4   1   5       10.69        9.18      2.35 o
  -3   1   5        3.56        5.65      1.82 o
  -2   1   5      225.59      257.14      4.73 o
  -1   1   5     3907.05     3949.30     51.44 o
   0   1   5     5683.19     5500.68     59.81 o
   1   1   5     5314.33     5242.63     50.80 o
   2   1   5       23.10       12.69      1.57 o
   3   1   5        8.65        5.41      1.31 o
   4   1   5       89.85      108.38      2.94 o
   5   1   5      210.55      242.72      5.13 o
   6   1   5      432.83      454.09      8.58 o
   7   1   5      142.34      149.09      5.18 o
   8   1   5      351.01      353.72     10.11 o
   9   1   5     1088.58     1113.78     26.70 o
  10   1   5     1499.75     1559.53     27.13 o
  11   1   5      464.64      475.31     21.81 o
  -8   2   5      116.00      128.45     10.39 o
  -7   2   5      688.65      708.69     19.60 o
  -6   2   5     1978.87     1965.73     30.96 o
  -5   2   5     1500.83     1483.94     20.14 o
  -4   2   5      725.72      704.96     10.88 o
  -3   2   5      178.99      192.29      4.51 o
  -2   2   5      783.17      809.38      9.41 o
  -1   2   5       13.99       15.25      1.53 o
   0   2   5      638.45      603.76      6.95 o
   1   2   5     1499.30     1489.79     18.88 o
   2   2   5     2878.08     2879.96     27.58 o
   3   2   5     5514.94     5478.74     49.16 o
   4   2   5     5464.96     5373.01     43.71 o
   5   2   5     2926.23     2852.49     27.61 o
   6   2   5      179.45      173.81      4.90 o
   7   2   5     1316.43     1245.34     16.95 o
   8   2   5       30.33       27.48      3.47 o
   9   2   5       24.50       20.77      4.26 o
  10   2   5      997.82     1008.23     24.56 o
  11   2   5      196.54      171.83     10.48 o
  12   2   5      275.63      265.71     13.45 o
  -7   3   5       13.75       12.90      7.52 o
  -6   3   5      211.60      226.20      9.89 o
  -5   3   5     1742.07     1771.84     28.06 o
  -4   3   5     2352.34     2380.08     31.53 o
  -3   3   5     3437.05     3491.72     37.00 o
  -2   3   5       93.35      109.99      3.21 o
  -1   3   5     1337.49     1304.28     13.51 o
   0   3   5       97.97      123.73      2.64 o
   1   3   5     1215.15     1347.66     12.86 o
   2   3   5       85.37      152.16      3.12 o
   3   3   5        1.35        4.55      1.40 o
   4   3   5     4852.13     4969.81     42.27 o
   5   3   5     5179.74     5144.34     48.24 o
   6   3   5     2568.52     2405.24     26.19 o
   7   3   5     1068.61     1022.85     13.87 o
   8   3   5      615.58      595.47     10.29 o
   9   3   5      121.87      116.77      5.79 o
  10   3   5       26.28       22.42      5.01 o
  11   3   5       58.02       62.44      7.83 o
  12   3   5       55.32       68.42      8.50 o
  -7   4   5       79.18       67.32     10.08 o
  -6   4   5       50.47       62.71      8.40 o
  -5   4   5        5.57        2.30      5.21 o
  -4   4   5      193.32      195.93      7.34 o
  -3   4   5      315.89      327.10      7.92 o
  -2   4   5      484.09      478.59      8.54 o
  -1   4   5     3430.32     3397.85     34.35 o
   0   4   5     4246.64     4179.65     43.04 o
   1   4   5      512.80      438.25      6.33 o
   2   4   5       96.05      111.06      2.91 o
   3   4   5       60.07       64.01      2.68 o
   4   4   5      226.37      274.50      4.77 o
   5   4   5      537.50      557.78     11.65 o
   6   4   5      241.74      244.77      7.37 o
   7   4   5      895.04      870.74     12.40 o
   8   4   5     1969.01     1877.87     22.46 o
   9   4   5     2368.79     2362.67     29.95 o
  10   4   5      749.13      770.49     14.55 o
  11   4   5       24.28       27.30      6.40 o
  12   4   5       96.14      110.03      9.50 o
  -6   5   5      357.35      349.03     15.93 o
  -5   5   5      656.84      654.67     19.96 o
  -4   5   5       45.25       49.29      5.83 o
  -3   5   5     1094.86     1075.72     18.42 o
  -2   5   5      283.84      266.26      7.35 o
  -1   5   5       54.52       57.73      3.05 o
   0   5   5     3679.03     3706.46     35.66 o
   1   5   5     2629.62     2634.72     26.21 o
   2   5   5     2575.32     2609.74     23.61 o
   3   5   5      795.52      722.08      8.84 o
   4   5   5      338.36      304.24      5.32 o
   5   5   5       60.22       44.41      2.37 o
   6   5   5      103.19       82.85      3.91 o
   7   5   5      589.67      553.35     10.22 o
   8   5   5      347.00      317.85      7.37 o
   9   5   5     1559.06     1522.24     20.62 o
  10   5   5     2347.49     2295.72     31.15 o
  11   5   5      906.32      863.20     29.24 o
  12   5   5      317.71      302.99     13.08 o
  13   5   5      170.20      180.54     11.39 o
  -5   6   5     2079.29     2132.74     43.93 o
  -4   6   5     1137.92     1144.82     24.74 o
  -3   6   5       42.26       46.85      6.08 o
  -2   6   5      258.14      231.17      9.64 o
  -1   6   5       45.70       52.82      4.16 o
   0   6   5      119.97      128.01      4.60 o
   1   6   5      360.21      351.36      5.96 o
   2   6   5        1.78        7.23      2.04 o
   3   6   5     1926.28     1810.85     18.84 o
   4   6   5     3826.34     3746.13     38.21 o
   5   6   5     5007.65     4900.70     48.98 o
   6   6   5      780.45      800.25     13.31 o
   7   6   5        2.25        6.83      3.04 o
   8   6   5       45.49       26.61      3.86 o
   9   6   5       38.10       28.78      3.99 o
  10   6   5      196.74      188.71      7.68 o
  11   6   5       63.58       60.51      7.11 o
  12   6   5      227.72      232.16     13.13 o
  13   6   5     1157.30     1276.86     28.31 o
  -5   7   5      454.85      494.60     33.29 o
  -4   7   5      642.83      678.53     22.00 o
  -3   7   5      986.63     1020.93     23.36 o
  -2   7   5     2210.32     2149.41     34.38 o
  -1   7   5     1536.62     1583.79     29.82 o
   0   7   5      830.52      877.30     14.80 o
   1   7   5        6.37        2.93      2.47 o
   2   7   5      335.48      320.35      7.31 o
   3   7   5       93.83       79.62      3.85 o
   4   7   5     1577.10     1555.61     18.96 o
   5   7   5     2815.54     2770.71     28.80 o
   6   7   5     1235.34     1194.07     16.17 o
   7   7   5     2439.65     2395.82     30.98 o
   8   7   5     1016.75      932.04     15.94 o
   9   7   5      620.99      652.57     11.91 o
  10   7   5       51.25       44.88      5.37 o
  11   7   5      297.42      281.96     11.21 o
  12   7   5       54.68       44.63      7.35 o
  13   7   5      104.87       90.88     11.16 o
  -4   8   5       19.44       37.96     12.03 o
  -3   8   5        5.94       13.83      8.32 o
  -2   8   5       89.71       88.54      8.89 o
  -1   8   5     1768.09     1737.61     32.71 o
   0   8   5     2029.37     2073.88     26.17 o
   1   8   5     2194.68     2083.49     24.84 o
   2   8   5      246.10      259.96      7.22 o
   3   8   5        8.03        9.73      3.54 o
   4   8   5      147.46      165.15      6.13 o
   5   8   5       53.77       52.74      4.38 o
   6   8   5        2.72        5.40      2.90 o
   7   8   5       77.61       69.87      5.08 o
   8   8   5     1484.39     1422.68     21.64 o
   9   8   5     1261.32     1224.32     19.92 o
  10   8   5     2092.82     2009.24     30.62 o
  11   8   5       75.87       98.34      8.05 o
  12   8   5       47.55       49.07      7.36 o
  13   8   5        7.96        2.21      7.36 o
  -3   9   5       27.86       25.10     12.15 o
  -2   9   5      113.50      130.95     12.30 o
  -1   9   5       12.09       12.66      8.90 o
   0   9   5      519.94      501.94     15.35 o
   1   9   5      628.28      595.07     21.36 o
   2   9   5      801.86      806.75     16.07 o
   3   9   5     1915.52     1895.42     28.27 o
   4   9   5     2117.96     2089.00     27.33 o
   5   9   5      807.19      797.07     14.16 o
   6   9   5      118.34      119.31      6.76 o
   7   9   5      240.64      219.42      9.60 o
   8   9   5       13.04        9.22      4.39 o
   9   9   5      180.87      181.63      8.35 o
  10   9   5      501.24      466.43     14.14 o
  11   9   5      594.34      605.33     19.96 o
  12   9   5      337.36      378.75     13.75 o
  -1  10   5       60.91       57.23     11.70 o
   0  10   5        5.50        0.51      7.15 o
   1  10   5      149.53      148.59     10.04 o
   2  10   5      193.16      208.20     11.44 o
   3  10   5      311.00      296.94     13.44 o
   4  10   5     1760.09     1725.14     27.59 o
   5  10   5     1863.47     1886.61     29.28 o
   6  10   5     2181.34     2145.23     32.19 o
   7  10   5        6.28        8.75      4.82 o
   8  10   5      144.95      138.38      7.94 o
   9  10   5      134.88      144.38      8.18 o
  10  10   5        4.49        2.71      5.74 o
  11  10   5        4.81        0.83      6.08 o
  12  10   5        4.35       12.82      7.21 o
   0  11   5      935.08      970.42     45.52 o
   1  11   5       39.98       40.49      8.30 o
   2  11   5       70.50       67.41      8.91 o
   3  11   5       39.96       38.80      7.73 o
   4  11   5        7.17        6.79      6.30 o
   5  11   5        4.82        7.14      5.48 o
   6  11   5       20.42        6.79      6.71 o
   7  11   5       86.86      102.98      8.21 o
   8  11   5      598.25      609.27     15.63 o
   9  11   5     1612.63     1688.06     50.19 o
  10  11   5      252.34      250.88     11.67 o
  11  11   5       21.33       24.37      7.12 o
   2  12   5      417.89      378.51     20.28 o
   3  12   5      199.95      233.46     14.94 o
   4  12   5      287.16      278.80     14.66 o
   5  12   5       50.00       56.47      8.64 o
   6  12   5      115.36      119.29      8.59 o
   7  12   5       36.51       38.22      8.12 o
   8  12   5       55.15       48.61      7.82 o
   9  12   5      913.46      866.04     21.43 o
  10  12   5      350.26      349.18     14.72 o
   5  13   5      742.99      702.99     46.24 o
   6  13   5      159.49      141.55     13.85 o
   7  13   5       11.26       13.68      9.27 o
   8  13   5        3.54      -11.00      7.95 o
  -4  -9   6        5.00        6.45     12.54 o
  -3  -9   6        5.73       17.85     10.96 o
  -2  -9   6      238.41      234.88     18.35 o
  -1  -9   6       43.63       17.94      9.69 o
   0  -9   6      370.51      406.57     21.64 o
  -6  -8   6      684.37      736.52     28.07 o
  -5  -8   6      959.05     1033.89     63.82 o
  -4  -8   6     1141.61     1156.91     40.49 o
  -3  -8   6      817.83      833.26     27.94 o
  -2  -8   6       12.91       17.67      7.77 o
  -1  -8   6       57.45       37.90      9.05 o
   0  -8   6       13.85       15.29      8.33 o
   1  -8   6      192.16      186.63     13.62 o
   2  -8   6      323.35      336.68     19.90 o
  -7  -7   6       13.44       18.20     12.93 o
  -6  -7   6      396.82      409.35     19.63 o
  -5  -7   6      367.54      383.84     13.89 o
  -4  -7   6     1389.09     1408.06     35.55 o
  -3  -7   6     2311.08     2317.42     62.18 o
  -2  -7   6     1595.33     1675.73     34.56 o
  -1  -7   6      329.53      349.20     19.06 o
   0  -7   6      495.55      476.30     42.92 o
   1  -7   6       43.64       43.27      8.54 o
   2  -7   6        9.49        2.33      7.95 o
   3  -7   6      129.13      144.55     14.54 o
   4  -7   6        7.97       -2.47      9.46 o
  -8  -6   6     1098.62     1088.05     32.89 o
  -7  -6   6      477.04      446.73     16.39 o
  -6  -6   6      116.37      125.52      8.18 o
  -5  -6   6        8.18        6.28      4.70 o
  -4  -6   6       52.85       57.60      6.86 o
  -3  -6   6        9.20       -0.76      5.21 o
  -2  -6   6      231.90      246.26      9.39 o
  -1  -6   6      893.11      946.15     18.49 o
   0  -6   6     1944.66     1922.50     37.91 o
   1  -6   6     3241.19     3133.35     64.32 o
   2  -6   6      516.36      510.96     17.98 o
   3  -6   6       14.60       13.81      7.69 o
   4  -6   6      215.63      206.56     20.86 o
   5  -6   6       44.07       40.06     11.28 o
  -8  -5   6      795.24      769.67     21.88 o
  -7  -5   6     1660.10     1629.27     35.97 o
  -6  -5   6      638.37      617.12     17.67 o
  -5  -5   6      802.81      813.91     19.66 o
  -4  -5   6     1020.17     1010.54     21.62 o
  -3  -5   6        5.85        3.21      4.27 o
  -2  -5   6        9.19        0.46      4.17 o
  -1  -5   6        8.31        9.38      3.76 o
   0  -5   6      207.97      243.25      8.99 o
   1  -5   6     2418.41     2353.67     35.57 o
   2  -5   6     1743.30     1663.88     34.24 o
   3  -5   6      817.61      837.64     22.62 o
   4  -5   6      803.94      779.70     23.89 o
   5  -5   6      689.95      687.13     22.95 o
   6  -5   6      124.16      108.04     10.90 o
   7  -5   6        6.71        2.38      9.00 o
  -8  -4   6        5.18       -2.98      5.82 o
  -7  -4   6        5.35       10.62      5.23 o
  -6  -4   6       24.02       24.98      7.15 o
  -5  -4   6      766.92      799.14     19.02 o
  -4  -4   6     3037.82     3043.28     44.08 o
  -3  -4   6     2862.48     2924.31     45.87 o
  -2  -4   6      439.70      456.42     11.09 o
  -1  -4   6       50.85       54.82      3.05 o
   0  -4   6      613.80      601.40     10.26 o
   1  -4   6      115.40      118.64      4.88 o
   2  -4   6       22.60       21.24      3.84 o
   3  -4   6       94.96       99.64      5.47 o
   4  -4   6     1316.97     1321.49     25.91 o
   5  -4   6     2304.58     2285.95     38.58 o
   6  -4   6     1740.58     1721.99     35.01 o
   7  -4   6      405.46      390.73     15.58 o
   8  -4   6        2.45        8.67      9.20 o
  -8  -3   6       83.01       76.73      7.72 o
  -7  -3   6       19.89       19.03      5.43 o
  -6  -3   6      342.87      339.79     10.47 o
  -5  -3   6       22.06       22.12      2.98 o
  -4  -3   6      587.90      583.83      9.43 o
  -3  -3   6     1444.35     1459.67     22.18 o
  -2  -3   6     1135.25     1154.90     16.67 o
  -1  -3   6      465.86      487.00      9.13 o
   0  -3   6      663.39      660.87      8.88 o
   1  -3   6     1404.88     1442.76     17.50 o
   2  -3   6      173.30      182.25      7.69 o
   3  -3   6      169.41      178.32      5.62 o
   4  -3   6      354.83      315.58      8.31 o
   5  -3   6      123.80      118.48      5.55 o
   6  -3   6      510.11      531.25     14.09 o
   7  -3   6      908.02      908.74     27.19 o
   8  -3   6      397.72      418.41     15.99 o
   9  -3   6      504.12      538.75     21.89 o
  -8  -2   6     1935.86     1930.78     35.97 o
  -7  -2   6      712.21      690.85     17.85 o
  -6  -2   6      135.00      130.83      6.13 o
  -5  -2   6      375.69      353.88      7.13 o
  -4  -2   6        9.27        8.74      2.11 o
  -3  -2   6       60.49       74.04      3.10 o
  -2  -2   6      263.87      267.27      5.60 o
  -1  -2   6       97.67      101.94      6.08 o
   0  -2   6     3369.43     3400.39     36.98 o
   1  -2   6     7187.47     7127.13     80.72 o
   2  -2   6     2390.00     2300.06     23.06 o
   3  -2   6      641.57      631.61     10.91 o
   4  -2   6       11.76       13.36      2.68 o
   5  -2   6      110.87      103.18      4.46 o
   6  -2   6       35.54       41.26      4.37 o
   7  -2   6       66.96       48.31      6.16 o
   8  -2   6        0.19        1.78      5.37 o
   9  -2   6      385.04      385.17     15.43 o
  -8  -1   6      256.48      256.99     13.33 o
  -7  -1   6      492.00      488.70     14.35 o
  -6  -1   6      677.00      696.93     15.99 o
  -5  -1   6     2918.82     2858.31     38.31 o
  -4  -1   6     2457.39     2449.26     31.10 o
  -3  -1   6      582.92      565.49     29.45 o
  -2  -1   6       61.00       31.92      9.76 o
  -1  -1   6      330.98      368.50      7.15 o
   0  -1   6        9.64        8.16      1.93 o
   1  -1   6     1166.53     1163.16     13.24 o
   2  -1   6      771.26      758.76      9.94 o
   3  -1   6     2086.42     2062.37     21.94 o
   4  -1   6     2957.32     2948.65     30.95 o
   5  -1   6     2592.46     2591.19     26.16 o
   6  -1   6     1564.70     1515.60     17.73 o
   7  -1   6       65.08       57.32      4.96 o
   8  -1   6      743.55      741.94     15.40 o
   9  -1   6       29.93       24.66      6.35 o
  10  -1   6       38.21       28.46      7.39 o
  -8   0   6       47.06       55.58     15.16 o
  -7   0   6        6.67        5.58      5.59 o
  -6   0   6      274.24      270.52      9.11 o
  -5   0   6      673.68      671.84     14.65 o
  -4   0   6     2001.76     1996.56     24.71 o
  -3   0   6     2948.82     3016.50     36.67 o
  -2   0   6     1780.07     1699.17     59.82 o
  -1   0   6     1295.23     1244.68     45.55 o
   0   0   6      155.18      131.09      3.90 o
   1   0   6      186.48      192.66      4.59 o
   2   0   6       24.08       30.59      1.82 o
   3   0   6      429.95      398.27      6.27 o
   4   0   6      278.57      296.40      5.52 o
   5   0   6     1521.77     1534.91     16.64 o
   6   0   6     2759.75     2793.42     29.57 o
   7   0   6     1872.15     1783.23     22.20 o
   8   0   6       47.82       46.87      5.52 o
   9   0   6      905.71      890.32     18.17 o
  10   0   6        5.20        8.98      6.15 o
  11   0   6        5.87        3.41     11.18 o
  -8   1   6      997.39      989.64     24.64 o
  -7   1   6       39.31       41.46      6.50 o
  -6   1   6        3.64       -0.58      4.21 o
  -5   1   6      686.81      709.61     13.02 o
  -4   1   6      138.82      155.20      6.33 o
  -3   1   6       25.92       29.10      2.21 o
  -2   1   6      668.33      646.17     10.78 o
  -1   1   6     3040.90     3051.36     36.87 o
   0   1   6     4775.59     4614.45     50.61 o
   1   1   6    10687.74    10991.66    119.34 o
   2   1   6     1882.68     1844.04     19.28 o
   3   1   6       97.87      101.74      3.28 o
   4   1   6      511.22      513.08      7.08 o
   5   1   6      192.17      196.52      4.57 o
   6   1   6      308.36      304.17      7.20 o
   7   1   6      927.95      913.16     14.21 o
   8   1   6     1276.00     1264.24     20.70 o
   9   1   6     1912.89     1900.85     28.72 o
  10   1   6     1348.28     1355.93     23.77 o
  11   1   6      323.06      323.62     13.99 o
  -7   2   6      818.98      822.62     21.57 o
  -6   2   6      966.93      957.14     20.17 o
  -5   2   6      889.81      914.27     18.84 o
  -4   2   6      301.60      308.09      9.58 o
  -3   2   6      458.06      488.39      8.40 o
  -2   2   6      804.14      736.60     10.35 o
  -1   2   6       40.00       37.08      2.49 o
   0   2   6     1321.34     1354.90     15.89 o
   1   2   6     3545.75     3557.06     35.37 o
   2   2   6     3587.89     3633.17     31.28 o
   3   2   6     2155.03     2066.86     23.53 o
   4   2   6      975.20      953.45     10.70 o
   5   2   6     3509.39     3506.37     32.62 o
   6   2   6      420.26      384.96      7.43 o
   7   2   6       61.36       67.96      4.18 o
   8   2   6       13.87       11.65      3.60 o
   9   2   6      116.85      111.10      6.64 o
  10   2   6      777.32      778.83     16.60 o
  11   2   6     1635.96     1667.05     46.98 o
  12   2   6      569.22      599.59     21.26 o
  -7   3   6        4.30        8.12      7.58 o
  -6   3   6      365.11      373.07     20.29 o
  -5   3   6     1768.78     1770.14     29.21 o
  -4   3   6     2245.71     2268.35     33.20 o
  -3   3   6     4546.45     4576.71     50.78 o
  -2   3   6        1.49        7.83      2.43 o
  -1   3   6       13.08       16.55      1.89 o
   0   3   6        7.85        9.65      1.80 o
   1   3   6        7.50        5.19      1.13 o
   2   3   6      148.09      173.42      5.50 o
   3   3   6      556.51      598.97      8.75 o
   4   3   6     1465.86     1379.37     15.54 o
   5   3   6     5663.49     5739.39     53.52 o
   6   3   6     3199.67     2999.24     29.14 o
   7   3   6      230.62      218.10      5.69 o
   8   3   6      109.55      102.73      4.84 o
   9   3   6      153.87      154.85      6.99 o
  10   3   6       31.64       25.28      5.25 o
  11   3   6      149.75      159.99      9.60 o
  12   3   6       87.83       62.46     13.26 o
  -6   4   6      173.70      175.61     11.94 o
  -5   4   6        5.69        9.32      6.51 o
  -4   4   6      532.17      560.78     19.26 o
  -3   4   6     1551.22     1569.54     29.67 o
  -2   4   6     1652.84     1683.78     19.96 o
  -1   4   6     1858.90     1824.50     19.82 o
   0   4   6     3263.01     3241.55     34.04 o
   1   4   6      432.74      402.44      6.59 o
   2   4   6        4.32        4.52      1.66 o
   3   4   6      473.30      458.42      7.41 o
   4   4   6       32.09       37.84      2.22 o
   5   4   6      584.62      555.34      8.39 o
   6   4   6     1723.88     1712.71     20.86 o
   7   4   6     1697.11     1656.99     19.20 o
   8   4   6      449.02      468.09      9.24 o
   9   4   6     1529.50     1467.45     20.41 o
  10   4   6      509.72      484.22     12.24 o
  11   4   6       38.46       44.20      6.71 o
  12   4   6      110.95      116.75      9.62 o
  -6   5   6       13.01        6.05      8.36 o
  -5   5   6       41.96       37.68      8.23 o
  -4   5   6       75.17       79.88      7.44 o
  -3   5   6       54.04       55.50      5.71 o
  -2   5   6       67.01       68.40      5.11 o
  -1   5   6     1387.84     1403.62     17.94 o
   0   5   6     1059.36     1078.62     13.76 o
   1   5   6     6453.61     6351.51     55.66 o
   2   5   6     2678.01     2694.17     26.49 o
   3   5   6      559.95      559.30      7.93 o
   4   5   6      101.16      128.74      3.48 o
   5   5   6       13.18       10.86      2.07 o
   6   5   6       31.81       41.48      3.79 o
   7   5   6       25.77       21.18      3.28 o
   8   5   6       18.26       12.71      3.32 o
   9   5   6     1219.73     1185.15     17.50 o
  10   5   6     1582.68     1600.11     24.81 o
  11   5   6     1211.10     1243.77     26.56 o
  12   5   6       96.16       96.60      9.10 o
  13   5   6      102.74      130.48     11.96 o
  -5   6   6     1118.01     1169.46     33.77 o
  -4   6   6     1141.71     1133.97     28.02 o
  -3   6   6       53.36       59.66      7.12 o
  -2   6   6      361.58      375.11     11.35 o
  -1   6   6      555.34      542.00     13.05 o
   0   6   6       46.02       41.03      3.76 o
   1   6   6      490.12      506.35      8.26 o
   2   6   6     2599.34     2528.43     25.97 o
   3   6   6     1280.92     1247.96     15.08 o
   4   6   6     1998.77     1895.20     24.34 o
   5   6   6     4800.08     4651.41     46.70 o
   6   6   6       99.15      105.02      5.00 o
   7   6   6        5.32       10.59      3.32 o
   8   6   6      626.88      603.72     11.59 o
   9   6   6       84.07       82.82      5.02 o
  10   6   6      170.98      169.65      7.29 o
  11   6   6      476.01      450.50     13.02 o
  12   6   6      244.68      219.25     11.67 o
  13   6   6      375.49      397.82     19.63 o
  -4   7   6      758.09      835.41     27.76 o
  -3   7   6     1020.54     1094.34     27.61 o
  -2   7   6      115.77      132.52      8.26 o
  -1   7   6      129.51      138.85      7.80 o
   0   7   6      154.00      147.65      7.54 o
   1   7   6       20.67       18.13      3.63 o
   2   7   6       18.74       19.11      3.11 o
   3   7   6      749.43      721.87     10.44 o
   4   7   6        9.41       12.43      2.69 o
   5   7   6     3499.61     3391.29     35.78 o
   6   7   6     1406.79     1354.34     17.91 o
   7   7   6     1726.19     1709.41     23.92 o
   8   7   6      692.83      662.00     12.99 o
   9   7   6       91.25       89.83      6.23 o
  10   7   6      333.06      317.66     10.40 o
  11   7   6       38.84       23.89      5.97 o
  12   7   6      119.61      139.40      9.67 o
  13   7   6        1.63       -3.03      7.06 o
  -3   8   6      189.81      203.92     17.64 o
  -2   8   6      251.24      236.95     13.46 o
  -1   8   6     1245.98     1238.59     31.47 o
   0   8   6     2451.83     2478.94     38.35 o
   1   8   6     2127.92     2159.25     30.87 o
   2   8   6       19.93       19.68      3.20 o
   3   8   6        4.97        5.94      2.93 o
   4   8   6      749.66      743.44     11.71 o
   5   8   6      472.82      464.74      9.21 o
   6   8   6        1.09        1.79      2.99 o
   7   8   6      741.83      707.69     14.88 o
   8   8   6      885.06      845.56     15.49 o
   9   8   6     1395.10     1307.95     22.25 o
  10   8   6     2089.11     2031.67     30.98 o
  11   8   6      438.44      473.26     13.58 o
  12   8   6        1.53       -1.65      6.12 o
  13   8   6       13.01        2.31      7.27 o
  -2   9   6      163.65      190.78     15.63 o
  -1   9   6        6.94        3.76     13.71 o
   0   9   6      343.83      364.06     14.08 o
   1   9   6     1798.54     1776.20     46.32 o
   2   9   6     1086.75     1136.02     19.35 o
   3   9   6     1022.05     1051.19     17.51 o
   4   9   6     1017.32     1035.01     17.02 o
   5   9   6      101.39      101.77      5.45 o
   6   9   6      194.65      219.91      7.41 o
   7   9   6      193.83      194.69      8.09 o
   8   9   6       58.94       49.70      5.63 o
   9   9   6      171.70      174.38      8.47 o
  10   9   6      741.42      731.05     16.57 o
  11   9   6      931.74      954.38     21.41 o
  12   9   6      218.27      204.88     11.07 o
  -1  10   6       15.38       17.44      9.65 o
   0  10   6        4.31        4.49      9.17 o
   1  10   6      151.39      126.29      8.62 o
   2  10   6        1.71       -4.85      5.49 o
   3  10   6      282.43      263.99      9.65 o
   4  10   6      737.90      755.26     16.97 o
   5  10   6     1591.40     1610.38     23.97 o
   6  10   6     1706.63     1725.88     24.94 o
   7  10   6      269.90      256.95      9.59 o
   8  10   6       26.15       24.63      5.45 o
   9  10   6        7.13        3.33      5.12 o
  10  10   6       47.27       50.40      6.56 o
  11  10   6        2.68       -8.45      6.16 o
  12  10   6       59.11       33.64      8.15 o
   1  11   6      290.83      301.72     15.64 o
   2  11   6        5.25       -0.23      6.07 o
   3  11   6      172.05      194.54     14.34 o
   4  11   6        9.46        0.94      7.65 o
   5  11   6      977.89      988.49     23.29 o
   6  11   6     1047.39     1014.08     20.19 o
   7  11   6     1533.12     1517.66     27.52 o
   8  11   6      267.65      259.40     10.48 o
   9  11   6      666.60      719.66     17.08 o
  10  11   6      280.85      314.25     13.89 o
  11  11   6       25.07       25.90      7.43 o
   2  12   6      335.60      334.78     14.10 o
   3  12   6       71.63       70.25     12.90 o
   4  12   6       38.98       37.11     13.41 o
   5  12   6      194.62      203.02     14.17 o
   6  12   6        4.18        7.07      6.42 o
   7  12   6        2.78        7.77      6.22 o
   8  12   6      114.09      119.38     10.41 o
   9  12   6      444.08      466.77     27.03 o
  10  12   6     1580.22     1596.88     36.94 o
   6  13   6        8.51       24.48     23.28 o
   7  13   6       62.98       43.78     14.20 o
   8  13   6      179.57      164.99     14.61 o
  -4  -8   7      444.12      511.16     27.76 o
  -3  -8   7      371.90      376.14     19.54 o
  -2  -8   7       13.44       -1.65      9.51 o
  -1  -8   7      243.29      206.70     16.44 o
   0  -8   7       71.37       87.04     14.76 o
   1  -8   7       31.73       39.17     10.26 o
  -6  -7   7        1.76       -3.70      8.50 o
  -5  -7   7       64.62       59.51     10.21 o
  -4  -7   7      515.75      497.27     25.45 o
  -3  -7   7     1401.66     1396.61     44.29 o
  -2  -7   7      748.32      765.74     25.69 o
  -1  -7   7      188.73      185.94     11.69 o
   0  -7   7        1.09       -2.58      7.33 o
   1  -7   7        5.48       -2.95      7.89 o
   2  -7   7       94.15      112.99     11.55 o
   3  -7   7       48.29       65.51     12.54 o
  -7  -6   7      399.81      406.11     16.07 o
  -6  -6   7        6.07        4.41      6.38 o
  -5  -6   7      560.47      551.61     17.97 o
  -4  -6   7       49.51       49.43      7.24 o
  -3  -6   7      208.02      204.37     10.32 o
  -2  -6   7     1047.14     1064.67     25.39 o
  -1  -6   7      904.52      907.32     22.18 o
   0  -6   7     1108.01     1127.50     26.95 o
   1  -6   7      568.59      562.58     31.59 o
   2  -6   7     1007.76      966.13     25.92 o
   3  -6   7       24.57       30.51      8.82 o
   4  -6   7      249.14      278.03     19.28 o
   5  -6   7        6.43       -1.69     38.64 o
  -7  -5   7     1309.31     1314.87     30.10 o
  -6  -5   7      616.23      585.29     17.24 o
  -5  -5   7      238.80      246.92      9.88 o
  -4  -5   7       18.79       20.05      5.49 o
  -3  -5   7      183.19      188.32      8.80 o
  -2  -5   7      111.06      101.20      7.18 o
  -1  -5   7       18.61       11.77      5.09 o
   0  -5   7      133.69      136.77      6.94 o
   1  -5   7      732.69      792.70     20.92 o
   2  -5   7     3978.73     3931.73     67.93 o
   3  -5   7      963.68      988.22     25.32 o
   4  -5   7       93.10       82.66      9.78 o
   5  -5   7       40.34       30.28      9.88 o
   6  -5   7        4.09       -0.95      9.78 o
  -7  -4   7      269.03      264.58     11.58 o
  -6  -4   7      820.47      785.84     19.41 o
  -5  -4   7      969.62      945.47     24.78 o
  -4  -4   7     1886.95     1872.91     35.66 o
  -3  -4   7     1295.80     1313.00     24.97 o
  -2  -4   7      746.91      738.43     16.59 o
  -1  -4   7      129.62      124.19      6.26 o
   0  -4   7       86.87       96.16      5.27 o
   1  -4   7       24.55       25.73      4.42 o
   2  -4   7      357.10      380.93     10.94 o
   3  -4   7      670.67      685.52     19.46 o
   4  -4   7      282.46      306.63     13.77 o
   5  -4   7     1486.07     1401.37     32.60 o
   6  -4   7     1084.05     1088.54     32.83 o
   7  -4   7      563.34      523.02     19.87 o
  -8  -3   7      338.12      326.05     15.34 o
  -7  -3   7       56.41       36.50      7.58 o
  -6  -3   7       94.47      101.09      8.06 o
  -5  -3   7       13.31       10.73      3.59 o
  -4  -3   7      509.33      476.21      9.79 o
  -3  -3   7     1950.56     1930.02     32.21 o
  -2  -3   7     6774.79     6874.29     84.28 o
  -1  -3   7     1868.62     1871.75     25.87 o
   0  -3   7     1557.33     1557.09     29.03 o
   1  -3   7      854.16      834.59     15.04 o
   2  -3   7        4.80        5.14      3.69 o
   3  -3   7       44.81       47.21      5.06 o
   4  -3   7       43.43       43.08      6.87 o
   5  -3   7       92.64      101.64      9.11 o
   6  -3   7     1421.38     1354.88     29.13 o
   7  -3   7     1611.85     1648.63     43.72 o
   8  -3   7      913.75      886.90     23.48 o
  -8  -2   7     1530.16     1586.23     31.26 o
  -7  -2   7     1026.59     1039.84     22.03 o
  -6  -2   7        3.20       -3.38      7.47 o
  -5  -2   7      176.04      178.57      6.52 o
  -4  -2   7       24.13       27.55      3.15 o
  -3  -2   7       39.13       48.23      6.11 o
  -2  -2   7      532.12      580.62     18.61 o
  -1  -2   7      670.89      695.95     11.85 o
   0  -2   7      424.38      427.60      8.38 o
   1  -2   7     5352.35     5427.34     58.11 o
   2  -2   7     1628.49     1605.51     19.10 o
   3  -2   7     1508.38     1458.12     24.97 o
   4  -2   7       51.22       35.35      4.09 o
   5  -2   7       95.61      104.77      7.05 o
   6  -2   7       62.17       56.93      5.70 o
   7  -2   7      146.67      143.30     10.97 o
   8  -2   7      188.15      191.65     11.13 o
   9  -2   7       42.04       26.58      9.46 o
  -7  -1   7     1888.14     1908.54     35.12 o
  -6  -1   7      382.91      379.94     11.54 o
  -5  -1   7     1011.41      988.39     16.95 o
  -4  -1   7     1059.08     1054.01     19.16 o
  -3  -1   7      410.74      362.01     24.14 o
  -2  -1   7       29.93       29.76     15.60 o
  -1  -1   7     1130.82     1119.01     19.44 o
   0  -1   7      397.52      389.58      7.08 o
   1  -1   7       83.39       96.14      3.85 o
   2  -1   7     3676.58     3681.48     43.69 o
   3  -1   7     1523.24     1529.10     18.33 o
   4  -1   7     2055.00     2084.54     25.95 o
   5  -1   7      308.29      338.87      8.00 o
   6  -1   7      374.23      389.32      9.38 o
   7  -1   7      225.63      205.85      8.36 o
   8  -1   7      212.94      197.31     10.56 o
   9  -1   7       74.27       85.69      9.59 o
  10  -1   7       81.66       88.93     11.70 o
  -7   0   7       13.40       13.36      5.70 o
  -6   0   7       84.53       82.52      5.96 o
  -5   0   7      138.01      143.72      7.46 o
  -4   0   7     2734.45     2711.13     32.56 o
  -3   0   7     3373.27     3312.83     49.54 o
  -2   0   7     1914.53     1753.06     63.17 o
  -1   0   7      307.49      292.81     20.95 o
   0   0   7       15.88       16.66      2.04 o
   1   0   7       10.31        6.95      2.07 o
   2   0   7      143.14      133.70      3.80 o
   3   0   7        2.09        5.72      1.74 o
   4   0   7      146.83      159.12      4.29 o
   5   0   7      835.58      850.06     13.03 o
   6   0   7     3373.69     3369.69     34.41 o
   7   0   7     1875.32     1857.73     27.59 o
   8   0   7      210.81      198.66      8.90 o
   9   0   7        1.13       -2.54      5.30 o
  10   0   7        2.48       -7.02      6.54 o
  -7   1   7       79.81       84.11     11.58 o
  -6   1   7       12.04       14.60      5.10 o
  -5   1   7       79.58       88.64      5.76 o
  -4   1   7       12.67       14.53      3.17 o
  -3   1   7      582.19      572.36      9.07 o
  -2   1   7     2339.76     2346.72     32.33 o
  -1   1   7     1010.49      960.88     13.41 o
   0   1   7     2028.97     1964.66     27.11 o
   1   1   7     1922.47     1853.28     22.25 o
   2   1   7      355.74      351.75      9.56 o
   3   1   7       55.55       50.80      2.33 o
   4   1   7      920.77      907.85     10.59 o
   5   1   7        7.85        5.51      2.33 o
   6   1   7      511.93      514.77      8.99 o
   7   1   7      862.39      839.03     13.00 o
   8   1   7      559.75      557.96     12.14 o
   9   1   7     1077.56     1081.40     21.50 o
  10   1   7      283.31      299.74     11.75 o
  11   1   7      638.71      617.32     21.85 o
  -7   2   7     1086.17     1121.30     37.44 o
  -6   2   7      408.88      403.88     15.03 o
  -5   2   7      263.44      267.05      9.60 o
  -4   2   7       69.39       69.26      5.54 o
  -3   2   7       10.18        7.93      2.94 o
  -2   2   7        9.51       13.96      2.62 o
  -1   2   7      240.06      231.24      5.32 o
   0   2   7      316.85      306.38      5.85 o
   1   2   7     4753.09     4849.63     54.53 o
   2   2   7     3907.98     3806.44     40.54 o
   3   2   7     3267.18     3265.74     35.48 o
   4   2   7      368.61      370.02      5.92 o
   5   2   7      407.93      413.47      7.03 o
   6   2   7       32.93       40.19      3.06 o
   7   2   7      383.60      390.92      8.72 o
   8   2   7        5.14        5.04      3.83 o
   9   2   7      131.69      133.70      8.10 o
  10   2   7      348.96      361.67     12.35 o
  11   2   7     1368.58     1403.05     29.63 o
  -6   3   7      379.89      392.01     14.97 o
  -5   3   7      297.88      304.48     11.18 o
  -4   3   7     1796.28     1746.90     29.79 o
  -3   3   7      691.00      678.81     13.41 o
  -2   3   7     1142.30     1133.95     15.69 o
  -1   3   7      704.77      722.13     11.70 o
   0   3   7       38.33       43.13      3.92 o
   1   3   7      625.58      659.40      8.65 o
   2   3   7      856.89      837.35     12.19 o
   3   3   7     2656.61     2683.55     28.10 o
   4   3   7     1754.03     1713.26     18.71 o
   5   3   7     2383.04     2329.23     25.03 o
   6   3   7     2619.55     2569.48     26.75 o
   7   3   7     2546.59     2520.03     28.38 o
   8   3   7        1.79       -0.75      3.07 o
   9   3   7       20.52       22.55      4.83 o
  10   3   7       22.39       20.67      5.20 o
  11   3   7       39.53       37.24      7.21 o
  12   3   7      514.50      506.67     22.49 o
  -6   4   7       29.91       24.84      8.40 o
  -5   4   7       20.00       29.69      7.34 o
  -4   4   7      645.27      675.78     16.64 o
  -3   4   7     3072.09     3105.22     43.58 o
  -2   4   7     1290.12     1319.24     18.06 o
  -1   4   7     2331.75     2348.31     26.24 o
   0   4   7      159.24      168.06      4.81 o
   1   4   7      699.29      680.15     10.39 o
   2   4   7        7.73        8.51      1.77 o
   3   4   7      298.17      278.42      5.54 o
   4   4   7        2.32        5.94      2.01 o
   5   4   7      332.98      310.88      6.73 o
   6   4   7     4580.01     4473.91     43.61 o
   7   4   7     5850.80     5690.00     54.88 o
   8   4   7     1321.15     1321.04     17.79 o
   9   4   7      447.79      454.87     13.48 o
  10   4   7      215.10      229.85      8.92 o
  11   4   7      125.32      136.20      8.89 o
  12   4   7       55.08       46.54      8.85 o
  -5   5   7      178.29      186.85     12.06 o
  -4   5   7        8.90        4.16      6.55 o
  -3   5   7       87.25       83.74      7.23 o
  -2   5   7        8.99        4.93      3.86 o
  -1   5   7     1196.77     1177.77     18.39 o
   0   5   7     1315.89     1336.30     17.94 o
   1   5   7     2863.80     2836.88     29.36 o
   2   5   7     2973.62     2890.57     29.78 o
   3   5   7      259.19      241.34      5.09 o
   4   5   7      116.43      131.66      3.90 o
   5   5   7      140.97      131.84      3.72 o
   6   5   7      174.38      163.90      6.06 o
   7   5   7       77.95       73.82      4.36 o
   8   5   7      304.74      305.34      7.68 o
   9   5   7      368.91      332.45      9.21 o
  10   5   7     1651.96     1625.78     24.13 o
  11   5   7     1394.98     1403.58     29.60 o
  12   5   7      400.53      445.62     14.63 o
  -4   6   7      337.48      349.01     15.37 o
  -3   6   7      355.77      396.45     13.81 o
  -2   6   7        5.92       -2.06      5.23 o
  -1   6   7      156.81      167.40      7.83 o
   0   6   7       67.89       73.14      5.25 o
   1   6   7       68.16       74.32      4.62 o
   2   6   7     3847.21     3738.57     40.37 o
   3   6   7     1675.44     1667.24     20.27 o
   4   6   7     1165.53     1154.52     14.67 o
   5   6   7     1084.40     1070.26     14.05 o
   6   6   7      953.98      944.65     12.86 o
   7   6   7        2.99       -4.35      3.34 o
   8   6   7       96.30       88.05      5.21 o
   9   6   7       10.12        3.32      3.98 o
  10   6   7        0.83        3.90      4.41 o
  11   6   7     1824.07     1743.92     28.50 o
  12   6   7      359.94      401.69     17.48 o
  13   6   7      504.79      502.29     22.44 o
  -4   7   7     1163.92     1225.25     31.06 o
  -3   7   7     2271.88     2201.07     51.52 o
  -2   7   7     1411.50     1395.47     28.65 o
  -1   7   7       69.30       58.51      7.40 o
   0   7   7       32.78       32.56      5.00 o
   1   7   7       29.56       37.98      4.89 o
   2   7   7        7.31        6.35      3.15 o
   3   7   7      666.73      689.92     11.61 o
   4   7   7       35.42       29.76      3.48 o
   5   7   7     3023.59     3002.09     32.08 o
   6   7   7     2425.29     2366.85     26.51 o
   7   7   7     1589.12     1576.02     22.70 o
   8   7   7      203.07      192.91      7.34 o
   9   7   7       23.32       20.92      4.95 o
  10   7   7       97.96       85.48      7.99 o
  11   7   7       61.43       64.79      7.07 o
  12   7   7      176.89      181.65     11.13 o
  13   7   7       32.30       27.89      9.44 o
  -3   8   7      441.01      404.81     17.96 o
  -2   8   7      469.93      484.76     18.63 o
  -1   8   7      292.31      280.51     19.98 o
   0   8   7      719.28      717.08     21.04 o
   1   8   7      955.94      997.72     18.55 o
   2   8   7      820.87      809.72     16.05 o
   3   8   7       86.10       76.46      7.85 o
   4   8   7       58.12       55.76      4.10 o
   5   8   7       10.34        7.00      2.95 o
   6   8   7      282.33      281.44      7.47 o
   7   8   7     1557.18     1534.50     23.79 o
   8   8   7      346.43      343.62     10.25 o
   9   8   7      488.11      465.29     12.32 o
  10   8   7      358.85      397.31     12.04 o
  11   8   7      273.89      293.40     10.86 o
  12   8   7       66.60       61.56      8.15 o
  -2   9   7       92.89       74.96     14.32 o
  -1   9   7        0.23       10.07      9.84 o
   0   9   7       78.79       63.38      8.83 o
   1   9   7     1674.32     1696.75     32.52 o
   2   9   7     1736.71     1710.98     29.26 o
   3   9   7      294.62      320.78      9.54 o
   4   9   7      136.33      138.49      6.14 o
   5   9   7       17.98       18.41      4.53 o
   6   9   7       11.68        6.26      3.74 o
   7   9   7      111.58      107.65      8.23 o
   8   9   7       13.30       14.78      4.98 o
   9   9   7       77.05       66.96      6.46 o
  10   9   7     1427.49     1389.63     24.41 o
  11   9   7     1163.41     1198.59     22.79 o
  12   9   7      425.37      402.44     14.45 o
   0  10   7       73.11       63.72     12.11 o
   1  10   7       20.60        5.60      8.14 o
   2  10   7      357.14      393.06     14.75 o
   3  10   7      464.69      446.55     11.33 o
   4  10   7      401.61      393.85     13.71 o
   5  10   7     1589.16     1657.26     27.71 o
   6  10   7      365.63      394.23     17.40 o
   7  10   7      701.67      729.76     28.62 o
   8  10   7       75.29       69.89      8.67 o
   9  10   7      100.73      104.81      7.61 o
  10  10   7      102.68      100.33      8.90 o
  11  10   7      227.67      190.98     11.01 o
  12  10   7      151.10      134.08     11.36 o
   1  11   7       30.60       23.72      9.94 o
   2  11   7       25.41       31.74      8.52 o
   3  11   7       32.22       26.75      6.64 o
   4  11   7       63.73       70.24     14.59 o
   5  11   7      162.23      161.20     10.25 o
   6  11   7     1172.75     1137.17     23.38 o
   7  11   7      595.11      619.92     19.70 o
   8  11   7     1112.10     1105.40     26.39 o
   9  11   7        1.47       -1.45      5.79 o
  10  11   7      209.04      253.69     11.84 o
  11  11   7       15.16        2.51      7.04 o
   3  12   7        4.43       -3.79     10.52 o
   4  12   7      198.79      205.43     12.97 o
   5  12   7       11.91        1.35      7.29 o
   6  12   7        9.92       -1.35      9.79 o
   7  12   7      230.75      254.55     15.36 o
   8  12   7      134.72      116.14     10.83 o
   9  12   7      383.93      391.92     14.31 o
  10  12   7      315.33      322.59     19.09 o
  -4  -7   8      963.15     1114.93     52.39 o
  -3  -7   8     1404.91     1430.01     51.93 o
  -2  -7   8      914.63      940.36     51.47 o
  -1  -7   8      372.02      323.77     18.03 o
   0  -7   8       17.61        9.46     10.31 o
   1  -7   8      198.01      215.34     13.75 o
  -5  -6   8       11.67        5.17      6.54 o
  -4  -6   8       85.83       90.31     10.40 o
  -3  -6   8      706.41      710.80     31.98 o
  -2  -6   8      794.30      825.57     33.46 o
  -1  -6   8     1289.00     1241.55     33.92 o
   0  -6   8     1042.68      947.19     29.51 o
   1  -6   8        6.00        5.74      7.33 o
   2  -6   8      150.53      132.67     11.35 o
   3  -6   8       36.04       25.07      8.95 o
   4  -6   8       35.94       38.59     11.78 o
  -6  -5   8      784.88      791.20     23.49 o
  -5  -5   8      101.91       98.43      9.86 o
  -4  -5   8      285.31      286.51     13.52 o
  -3  -5   8       33.14       41.10      9.04 o
  -2  -5   8        3.75        0.23      5.10 o
  -1  -5   8       75.89       81.64      6.90 o
   0  -5   8      436.75      432.04     15.30 o
   1  -5   8      306.25      338.98     19.66 o
   2  -5   8     2258.91     2286.59     44.54 o
   3  -5   8     1649.13     1648.69     36.25 o
   4  -5   8      456.27      484.56     18.76 o
   5  -5   8       25.99       32.85     10.47 o
  -6  -4   8      916.37      939.59     21.74 o
  -5  -4   8      639.17      621.79     15.91 o
  -4  -4   8     1035.81     1034.25     35.86 o
  -3  -4   8      250.93      231.40     14.01 o
  -2  -4   8     1000.62      991.82     22.30 o
  -1  -4   8       80.10       78.42      5.75 o
   0  -4   8      141.99      135.60      7.19 o
   1  -4   8      328.69      306.63     11.22 o
   2  -4   8      811.44      783.28     20.69 o
   3  -4   8     1077.51     1130.85     32.18 o
   4  -4   8     1226.11     1228.88     29.40 o
   5  -4   8      670.33      644.05     21.15 o
   6  -4   8      170.04      159.29     14.15 o
   7  -4   8      513.34      571.55     32.73 o
  -6  -3   8       44.62       50.12      5.52 o
  -5  -3   8        0.86        3.06      3.70 o
  -4  -3   8      352.20      337.77      8.99 o
  -3  -3   8     1105.47     1084.18     24.25 o
  -2  -3   8     1577.04     1602.73     28.94 o
  -1  -3   8     1638.25     1614.36     31.56 o
   0  -3   8       35.47       39.70      4.60 o
   1  -3   8       18.90       18.90      4.43 o
   2  -3   8       20.85       14.43      5.57 o
   3  -3   8        4.59        6.73      4.87 o
   4  -3   8       26.40       26.35      6.87 o
   5  -3   8       73.34       72.19      8.94 o
   6  -3   8      360.94      373.53     18.25 o
   7  -3   8     1181.43     1257.51     36.26 o
   8  -3   8     1187.38     1246.62     47.61 o
  -7  -2   8      946.58      951.77     20.84 o
  -6  -2   8      475.48      452.83     12.22 o
  -5  -2   8      103.05      100.44      6.61 o
  -4  -2   8      133.81      130.87     12.66 o
  -3  -2   8       22.86       31.81      9.08 o
  -2  -2   8      565.06      575.21     11.51 o
  -1  -2   8     1272.39     1279.48     26.31 o
   0  -2   8     2105.43     2102.00     34.99 o
   1  -2   8     1046.21     1066.45     21.78 o
   2  -2   8     1965.77     2004.91     31.33 o
   3  -2   8      207.43      230.25      7.94 o
   4  -2   8       50.58       42.12      5.67 o
   5  -2   8      108.83      107.32      8.83 o
   6  -2   8      120.24      113.51     14.57 o
   7  -2   8      383.81      422.30     23.54 o
   8  -2   8     1441.53     1510.98     41.95 o
   9  -2   8      218.02      230.34     14.79 o
  -7  -1   8     1212.79     1256.58     22.90 o
  -6  -1   8     1842.55     1825.76     32.66 o
  -5  -1   8      525.80      517.24     11.72 o
  -4  -1   8       58.96       62.61     10.43 o
  -3  -1   8      248.10      230.79     14.72 o
  -2  -1   8      238.02      219.92     14.24 o
  -1  -1   8      157.76      158.24      5.08 o
   0  -1   8      480.50      487.09      9.50 o
   1  -1   8      116.11      123.51      4.62 o
   2  -1   8     3282.50     3327.48     39.90 o
   3  -1   8     3020.79     2957.11     57.74 o
   4  -1   8     1693.14     1583.63     27.57 o
   5  -1   8      291.88      278.22     10.42 o
   6  -1   8       57.17       62.84      9.41 o
   7  -1   8       23.72       15.39      7.05 o
   8  -1   8      184.99      168.77     13.43 o
   9  -1   8       41.54       17.46      7.43 o
  -6   0   8      231.14      226.87      8.63 o
  -5   0   8      417.79      403.06     16.63 o
  -4   0   8      875.03      857.82     20.04 o
  -3   0   8     2031.27     1892.64     70.65 o
  -2   0   8     2539.28     2302.96     80.32 o
  -1   0   8      325.01      312.46     23.32 o
   0   0   8      149.05      157.93      4.53 o
   1   0   8      334.21      341.09      8.27 o
   2   0   8        9.04       14.26      2.91 o
   3   0   8     2024.30     1957.92     23.73 o
   4   0   8     1025.60      997.44     15.59 o
   5   0   8     1517.62     1460.09     31.27 o
   6   0   8     1903.47     1876.01     36.57 o
   7   0   8     1446.60     1399.42     34.08 o
   8   0   8      534.79      514.61     16.26 o
   9   0   8       39.98       43.89      8.95 o
  10   0   8       94.00      103.57     11.43 o
  -6   1   8      116.72      117.46      7.39 o
  -5   1   8        4.62        2.85      4.22 o
  -4   1   8       14.87       10.42      3.78 o
  -3   1   8      495.14      490.08      9.12 o
  -2   1   8     3218.46     3181.91     48.31 o
  -1   1   8     1894.33     1867.64     31.77 o
   0   1   8      820.87      855.99     13.57 o
   1   1   8      290.99      300.39      6.51 o
   2   1   8      603.62      624.18     11.07 o
   3   1   8       55.27       59.61      4.57 o
   4   1   8       52.90       63.23      3.46 o
   5   1   8      941.49      941.54     14.23 o
   6   1   8     1091.65     1126.20     18.23 o
   7   1   8     1265.26     1233.40     21.25 o
   8   1   8     1869.41     1862.95     31.14 o
   9   1   8      931.30      964.45     22.67 o
  10   1   8       77.79       85.46      9.21 o
  11   1   8       82.74       99.69     11.81 o
  -6   2   8      543.94      513.83     16.70 o
  -5   2   8       25.03       27.27      5.42 o
  -4   2   8       13.82        7.87      4.39 o
  -3   2   8      333.00      327.22      9.34 o
  -2   2   8      799.75      812.54     13.39 o
  -1   2   8       75.73       82.17      3.87 o
   0   2   8      559.93      566.11      9.72 o
   1   2   8     2249.97     2262.36     29.53 o
   2   2   8     3329.77     3268.61     41.53 o
   3   2   8     2179.92     2143.58     32.12 o
   4   2   8      581.45      567.53      8.54 o
   5   2   8       31.77       32.50      3.13 o
   6   2   8       29.56       29.96      3.52 o
   7   2   8      143.40      143.82      5.41 o
   8   2   8      150.00      150.08      7.14 o
   9   2   8      188.74      188.33      8.89 o
  10   2   8      465.46      464.76     15.84 o
  11   2   8      693.14      721.50     20.85 o
  -5   3   8     1018.82     1060.19     24.59 o
  -4   3   8      740.23      748.33     21.67 o
  -3   3   8      423.22      423.96     22.65 o
  -2   3   8      522.61      511.23     10.96 o
  -1   3   8      218.85      219.43      6.76 o
   0   3   8      478.07      458.61     11.98 o
   1   3   8      178.66      164.87      5.37 o
   2   3   8      509.43      451.85     10.38 o
   3   3   8     2462.10     2527.09     26.87 o
   4   3   8     2321.03     2306.19     36.28 o
   5   3   8     1638.24     1629.59     18.80 o
   6   3   8      111.63      115.86      4.51 o
   7   3   8      412.26      409.01      8.38 o
   8   3   8        4.73        3.24      3.98 o
   9   3   8      191.77      196.18      8.70 o
  10   3   8        1.57       -3.96      5.59 o
  11   3   8      172.72      162.87     12.41 o
  12   3   8      653.66      649.99     33.09 o
  -5   4   8        0.46       -4.11      9.67 o
  -4   4   8      206.00      225.57     11.26 o
  -3   4   8     1540.67     1513.32     27.37 o
  -2   4   8     2027.81     2071.65     44.80 o
  -1   4   8      819.49      806.13     16.50 o
   0   4   8       49.93       58.67      5.08 o
   1   4   8       45.27       47.59      2.95 o
   2   4   8        9.21        5.30      2.43 o
   3   4   8      204.09      198.54      5.06 o
   4   4   8        4.88        6.42      2.52 o
   5   4   8       19.53       20.61      2.92 o
   6   4   8      766.12      765.07     11.45 o
   7   4   8      756.09      723.78     11.57 o
   8   4   8     2296.58     2242.20     27.94 o
   9   4   8       13.15       16.83      4.72 o
  10   4   8       40.94       36.12      5.97 o
  11   4   8       73.21       72.81      8.30 o
  12   4   8       23.93       17.71     10.85 o
  -4   5   8      154.04      173.79     12.57 o
  -3   5   8       27.78       30.95      7.18 o
  -2   5   8      855.38      881.88     15.43 o
  -1   5   8      628.79      634.61     14.43 o
   0   5   8     2313.54     2268.46     29.92 o
   1   5   8     1136.56     1104.33     16.49 o
   2   5   8     1943.48     1921.90     28.35 o
   3   5   8      818.43      821.37     12.26 o
   4   5   8       21.23       22.45      2.97 o
   5   5   8     1025.62     1082.15     13.79 o
   6   5   8      252.65      243.11      7.06 o
   7   5   8      855.76      836.98     13.62 o
   8   5   8     1495.61     1497.50     20.69 o
   9   5   8     1538.63     1531.89     22.65 o
  10   5   8       96.26       99.11      6.87 o
  11   5   8      513.56      522.77     16.57 o
  12   5   8      139.02      138.56     10.43 o
  -4   6   8       47.24       27.96      8.84 o
  -3   6   8        1.67        5.17      7.47 o
  -2   6   8       20.05       21.22      5.76 o
  -1   6   8        4.69        5.46      4.50 o
   0   6   8        2.77        7.90      3.98 o
   1   6   8      952.12      956.28     16.34 o
   2   6   8     1492.18     1526.51     23.98 o
   3   6   8     3738.63     3723.62     47.33 o
   4   6   8     1110.19     1123.18     16.02 o
   5   6   8        3.12        0.49      2.80 o
   6   6   8      927.26      963.20     13.64 o
   7   6   8        5.05        6.24      3.35 o
   8   6   8       69.21       68.09      5.44 o
   9   6   8       68.03       67.08      5.58 o
  10   6   8       29.73       25.03      5.36 o
  11   6   8      845.21      866.65     20.05 o
  12   6   8     1557.47     1601.43     44.71 o
  -3   7   8      306.21      312.46     16.08 o
  -2   7   8      998.24     1073.25     23.43 o
  -1   7   8       11.49        6.49      5.27 o
   0   7   8       60.93       69.54      6.37 o
   1   7   8      167.36      163.49      7.30 o
   2   7   8       96.29       88.90      5.91 o
   3   7   8      347.03      350.44     10.48 o
   4   7   8      978.81      973.47     17.43 o
   5   7   8      657.27      658.61     15.03 o
   6   7   8     2116.50     2101.88     25.19 o
   7   7   8      950.07      953.05     15.97 o
   8   7   8      344.75      352.86      9.82 o
   9   7   8        3.68        1.00      5.26 o
  10   7   8       55.82       59.94      6.14 o
  11   7   8        2.31        3.32      5.90 o
  12   7   8      584.81      577.00     16.92 o
  -2   8   8     1422.51     1417.70     29.52 o
  -1   8   8     1344.07     1344.63     27.80 o
   0   8   8      395.84      443.66     14.63 o
   1   8   8       17.78       22.11      5.35 o
   2   8   8      265.28      264.43      9.25 o
   3   8   8      120.60       85.64      6.85 o
   4   8   8        7.00        2.65      4.68 o
   5   8   8        6.41       12.03      4.09 o
   6   8   8      483.92      465.10      9.98 o
   7   8   8     2001.01     1954.97     29.21 o
   8   8   8     2279.72     2277.18     35.60 o
   9   8   8      733.86      721.45     17.04 o
  10   8   8      100.70      120.57      7.37 o
  11   8   8      165.66      193.53     10.24 o
  12   8   8       31.72       38.46      7.91 o
  -1   9   8      188.29      173.11     11.61 o
   0   9   8      411.13      397.53     14.99 o
   1   9   8      593.82      604.62     17.57 o
   2   9   8     2047.12     1994.48     32.79 o
   3   9   8     1232.75     1221.54     25.44 o
   4   9   8       79.29       75.63     12.28 o
   5   9   8        9.01        2.20      4.09 o
   6   9   8      196.53      184.37      7.50 o
   7   9   8      235.89      237.50      9.61 o
   8   9   8      177.17      176.11      8.91 o
   9   9   8       97.73       87.64      7.46 o
  10   9   8      276.04      286.84     12.50 o
  11   9   8      874.64      949.63     24.10 o
  12   9   8     1081.48     1186.57     31.55 o
   0  10   8       50.22       22.15      9.49 o
   1  10   8        2.90       11.88      8.49 o
   2  10   8      769.47      715.55     20.11 o
   3  10   8     1311.58     1405.82     32.11 o
   4  10   8     1121.81     1134.82     27.40 o
   5  10   8      200.41      223.30     12.14 o
   6  10   8      661.94      693.75     28.13 o
   7  10   8       15.80       11.87      6.61 o
   8  10   8       28.65       24.73      6.13 o
   9  10   8      291.92      290.78     11.52 o
  10  10   8       34.18       38.45      7.07 o
  11  10   8      275.28      271.85     12.05 o
  12  10   8      521.70      523.99     22.81 o
   2  11   8        3.60        1.54      8.65 o
   3  11   8       76.05       72.87     10.73 o
   4  11   8        8.80        2.29      8.03 o
   5  11   8      113.11      119.70     10.89 o
   6  11   8     1056.87     1033.74     30.35 o
   7  11   8      819.89      830.32     22.12 o
   8  11   8      709.15      731.42     21.01 o
   9  11   8       28.30       27.07      8.01 o
  10  11   8        4.37        2.91      7.57 o
  11  11   8        2.31       -9.16     11.14 o
   4  12   8        4.12        4.30     10.97 o
   5  12   8       99.94      116.74     21.41 o
   6  12   8        9.24       -2.41      8.84 o
   7  12   8      361.46      326.24     16.80 o
   8  12   8      410.00      449.86     19.45 o
   9  12   8      539.54      569.44     35.85 o
  10  12   8      342.84      366.70     20.70 o
  -3  -6   9      278.03      268.62     15.26 o
  -2  -6   9      857.80      900.03     43.69 o
  -1  -6   9     1802.17     1731.62     43.20 o
   0  -6   9      884.40      912.39     29.62 o
   1  -6   9      342.56      323.47     18.81 o
   2  -6   9        5.84       17.75     10.70 o
  -4  -5   9       20.56       15.32      6.13 o
  -3  -5   9       69.83       56.82      8.73 o
  -2  -5   9       70.62       65.76      7.91 o
  -1  -5   9      578.36      583.37     17.87 o
   0  -5   9      792.58      791.93     25.52 o
   1  -5   9      492.94      505.54     21.26 o
   2  -5   9      390.73      375.82     19.18 o
   3  -5   9      434.42      404.15     20.49 o
   4  -5   9      229.12      200.06     13.54 o
  -5  -4   9     1339.38     1168.28     48.99 o
  -4  -4   9      447.03      437.58     18.97 o
  -3  -4   9      221.40      202.06     10.60 o
  -2  -4   9       28.06       28.80      5.90 o
  -1  -4   9      279.38      251.53     11.33 o
   0  -4   9       12.29        7.09      4.75 o
   1  -4   9       54.95       67.18      8.13 o
   2  -4   9      337.39      309.10     13.18 o
   3  -4   9      700.79      709.32     20.99 o
   4  -4   9     1567.66     1548.78     34.84 o
   5  -4   9      730.75      766.91     24.08 o
   6  -4   9       11.35       17.44     13.42 o
  -5  -3   9      151.18      152.33     14.50 o
  -4  -3   9      350.11      318.25     17.24 o
  -3  -3   9      895.84      862.48     24.89 o
  -2  -3   9     1114.47     1099.56     26.70 o
  -1  -3   9     1746.11     1651.59     30.92 o
   0  -3   9      215.51      228.41     11.75 o
   1  -3   9      222.94      225.25      9.88 o
   2  -3   9       43.03       50.20      5.23 o
   3  -3   9       64.01       72.84      8.16 o
   4  -3   9      360.05      387.25     15.13 o
   5  -3   9      847.03      815.20     23.19 o
   6  -3   9      371.57      349.42     40.17 o
   7  -3   9      308.01      301.87     18.98 o
  -5  -2   9        5.10        4.09      7.21 o
  -4  -2   9      100.64       98.99     13.13 o
  -3  -2   9       52.78       42.92     15.20 o
  -2  -2   9      730.60      708.15     39.61 o
  -1  -2   9     1486.33     1486.11     31.39 o
   0  -2   9     2175.21     2159.00     37.54 o
   1  -2   9      298.23      294.33     10.64 o
   2  -2   9      394.26      389.46     11.33 o
   3  -2   9      249.52      248.27      8.71 o
   4  -2   9       24.37       22.34      6.34 o
   5  -2   9        4.88        8.40      6.55 o
   6  -2   9       77.89       65.76      9.01 o
   7  -2   9      108.19      105.48     12.09 o
   8  -2   9      799.46      846.08    104.37 o
  -5  -1   9      569.30      540.46     27.77 o
  -4  -1   9        6.40      -13.61      8.28 o
  -3  -1   9      179.83      202.33     15.19 o
  -2  -1   9      296.21      283.31     16.69 o
  -1  -1   9        3.02        2.78      3.54 o
   0  -1   9       20.18       22.38      3.98 o
   1  -1   9      775.53      760.36     16.88 o
   2  -1   9      607.28      607.12     23.51 o
   3  -1   9     3520.05     3536.63     59.81 o
   4  -1   9      957.85     1005.60     22.20 o
   5  -1   9      217.45      210.63     13.01 o
   6  -1   9      184.32      172.42     10.83 o
   7  -1   9       59.40       58.15      8.91 o
   8  -1   9       49.93       50.81     10.54 o
   9  -1   9       28.29       33.91     15.81 o
  -5   0   9     1158.89     1165.33     31.85 o
  -4   0   9      752.92      736.02     20.52 o
  -3   0   9      381.32      372.52     28.04 o
  -2   0   9      148.60      148.56     18.99 o
  -1   0   9      454.36      462.04     35.28 o
   0   0   9        7.94        5.83      3.66 o
   1   0   9      323.23      330.29     17.19 o
   2   0   9        1.86        2.38      4.62 o
   3   0   9      134.89      172.20      7.96 o
   4   0   9     1986.59     2050.69     33.45 o
   5   0   9      851.27      875.15     18.75 o
   6   0   9      430.62      436.38     15.17 o
   7   0   9      717.43      765.94     21.66 o
   8   0   9      316.27      368.15     17.80 o
   9   0   9       68.12       50.19     10.83 o
  -5   1   9       31.06       33.07      5.12 o
  -4   1   9       36.83       39.17      4.47 o
  -3   1   9      589.41      560.22     11.20 o
  -2   1   9     1561.41     1513.85     37.55 o
  -1   1   9     5835.01     5745.57    106.16 o
   0   1   9     1264.27     1291.04     19.70 o
   1   1   9       53.44       56.08      3.80 o
   2   1   9       35.10       40.95      6.78 o
   3   1   9       75.43       75.57      4.15 o
   4   1   9      239.52      219.48     12.78 o
   5   1   9       81.86       78.92      6.13 o
   6   1   9      174.51      161.52      9.50 o
   7   1   9     1124.93     1120.10     26.26 o
   8   1   9     1823.22     1841.14     38.34 o
   9   1   9      782.99      784.93     22.23 o
  10   1   9      234.49      247.83     12.68 o
  -5   2   9       79.73       80.54      6.79 o
  -4   2   9      113.28      108.28      6.51 o
  -3   2   9      133.92      117.40      5.99 o
  -2   2   9      154.76      136.49      5.73 o
  -1   2   9     1142.61     1117.09     16.88 o
   0   2   9     1390.31     1317.50     23.68 o
   1   2   9      750.82      791.63     22.24 o
   2   2   9     2175.98     2139.41     28.93 o
   3   2   9     1350.77     1343.13     21.90 o
   4   2   9      380.18      357.90      9.41 o
   5   2   9      143.73      132.49      6.37 o
   6   2   9      573.48      565.69     14.37 o
   7   2   9       49.87       47.57      7.11 o
   8   2   9      593.77      626.41     19.11 o
   9   2   9      754.25      754.39     21.15 o
  10   2   9      340.40      367.65     14.14 o
  11   2   9      215.25      244.46     25.06 o
  -5   3   9      932.13      997.42     41.79 o
  -4   3   9      192.14      201.07      9.06 o
  -3   3   9       45.52       45.69      5.56 o
  -2   3   9      115.53      117.01      6.35 o
  -1   3   9        7.58        7.52      4.29 o
   0   3   9       21.08       17.11      5.56 o
   1   3   9       19.45       32.41      4.89 o
   2   3   9      677.49      666.88     19.66 o
   3   3   9     2417.16     2356.03     31.60 o
   4   3   9     2499.93     2456.08     36.82 o
   5   3   9     1129.62     1108.24     19.26 o
   6   3   9      185.79      185.92      7.76 o
   7   3   9        2.15       -6.76      4.83 o
   8   3   9      500.27      480.63     16.19 o
   9   3   9       13.54       10.05      6.76 o
  10   3   9        1.60       -0.48      6.21 o
  11   3   9       97.03      100.00     12.67 o
  -4   4   9      315.23      308.63     13.82 o
  -3   4   9      894.33      878.49     29.58 o
  -2   4   9     1930.39     1827.37     35.27 o
  -1   4   9      733.78      713.41     17.44 o
   0   4   9      281.81      265.52     10.08 o
   1   4   9       92.45       87.85      7.83 o
   2   4   9      306.20      297.91      8.10 o
   3   4   9      310.65      289.75      8.77 o
   4   4   9     1102.25     1082.44     19.45 o
   5   4   9     2056.75     2011.72     36.34 o
   6   4   9     1167.78     1142.06     22.39 o
   7   4   9     2442.94     2420.04     39.71 o
   8   4   9      965.63      980.89     19.01 o
   9   4   9      296.46      302.47     11.00 o
  10   4   9       10.98        7.99      6.19 o
  11   4   9       42.25       58.19      8.42 o
  12   4   9      102.44       94.97     14.39 o
  -4   5   9       24.82       38.57      8.54 o
  -3   5   9       42.89       41.20      7.77 o
  -2   5   9      642.10      610.74     20.65 o
  -1   5   9     1551.41     1529.99     30.60 o
   0   5   9      998.10     1032.73     20.56 o
   1   5   9      331.72      349.68     10.60 o
   2   5   9        9.51       15.23      4.05 o
   3   5   9      130.01      137.12      6.66 o
   4   5   9      213.22      204.02      8.14 o
   5   5   9      173.60      162.65      7.34 o
   6   5   9       36.18       47.72      6.51 o
   7   5   9      386.12      366.78     11.78 o
   8   5   9      768.64      758.53     16.46 o
   9   5   9     1604.70     1662.71     28.46 o
  10   5   9      828.28      853.40     21.03 o
  11   5   9       76.50       97.60      8.97 o
  12   5   9      192.29      200.55     16.36 o
  -3   6   9      149.67      145.40     14.91 o
  -2   6   9        8.39        6.27      6.90 o
  -1   6   9       76.06       86.85     10.61 o
   0   6   9      103.16      107.45      6.37 o
   1   6   9      497.51      493.29     11.90 o
   2   6   9      892.71      910.81     18.52 o
   3   6   9     2613.08     2532.75     39.19 o
   4   6   9     1058.89     1066.46     20.44 o
   5   6   9       55.54       45.22      5.55 o
   6   6   9      396.28      375.24     13.76 o
   7   6   9      325.85      321.63     13.16 o
   8   6   9       33.29       26.91      5.56 o
   9   6   9       67.30       69.42      6.79 o
  10   6   9      590.81      562.12     19.86 o
  11   6   9       18.89       26.56      7.73 o
  12   6   9      717.08      677.65     33.53 o
  -2   7   9      198.72      205.37     12.75 o
  -1   7   9      136.23      128.00     10.38 o
   0   7   9       35.96       37.60      5.94 o
   1   7   9       72.50       68.22      6.28 o
   2   7   9       48.31       43.98      6.30 o
   3   7   9     1067.94     1048.68     20.27 o
   4   7   9     1468.61     1488.13     26.71 o
   5   7   9      846.34      850.95     18.31 o
   6   7   9      915.31      921.98     21.43 o
   7   7   9      178.13      200.22     12.17 o
   8   7   9      560.12      575.56     13.36 o
   9   7   9        8.78        3.79      6.13 o
  10   7   9      199.07      208.77     11.85 o
  11   7   9        2.21       -1.88      6.87 o
  12   7   9        7.76       -4.40      8.82 o
  -1   8   9      761.01      783.77     29.16 o
   0   8   9      588.45      614.28     17.25 o
   1   8   9        4.25        2.95      5.42 o
   2   8   9        5.06        4.24      5.59 o
   3   8   9       38.33       31.61      5.91 o
   4   8   9        2.39       -5.77      4.79 o
   5   8   9      104.11       95.78      7.49 o
   6   8   9      378.14      356.13     11.84 o
   7   8   9      563.55      565.15     18.29 o
   8   8   9     2123.44     2103.17     37.14 o
   9   8   9      630.58      696.74     19.10 o
  10   8   9        7.09        3.72      5.92 o
  11   8   9        2.27       -2.96      7.01 o
  12   8   9       10.21        8.61      9.30 o
   0   9   9      871.70      935.53     22.99 o
   1   9   9      324.04      332.95     13.40 o
   2   9   9      475.80      494.49     15.87 o
   3   9   9      333.19      389.55     14.09 o
   4   9   9      127.81      140.02      9.26 o
   5   9   9       83.34       89.33      7.89 o
   6   9   9       84.67      102.58     12.96 o
   7   9   9       14.65        8.82      6.73 o
   8   9   9      510.16      448.90     15.19 o
   9   9   9     1243.58     1256.72     27.30 o
  10   9   9      178.14      170.55     11.07 o
  11   9   9      372.62      389.67     16.36 o
  12   9   9      292.83      316.95     26.49 o
   1  10   9       26.54       25.68     13.28 o
   2  10   9       38.82       32.53      9.09 o
   3  10   9     1233.00     1320.44     31.29 o
   4  10   9     1107.96     1109.26     27.47 o
   5  10   9      236.36      247.57     13.64 o
   6  10   9       98.78      124.55     12.53 o
   7  10   9       45.93       46.24     10.72 o
   8  10   9      109.20      124.67      9.67 o
   9  10   9      133.57       99.69      9.55 o
  10  10   9        2.82       -0.65      7.25 o
  11  10   9      113.18      106.24     19.43 o
   3  11   9      182.81      165.96     19.28 o
   4  11   9      476.35      472.81     18.72 o
   5  11   9      284.89      292.87     29.83 o
   6  11   9      576.99      633.87     31.85 o
   7  11   9      593.21      615.89     33.96 o
   8  11   9      474.03      513.16     17.32 o
   9  11   9       57.24       60.56      8.93 o
  10  11   9       28.70       12.94      9.33 o
   6  12   9       18.97       -0.59     14.96 o
   7  12   9      114.79       77.80     18.62 o
   8  12   9      912.14     1033.73     37.72 o
   9  12   9      224.92      269.75     16.13 o
  -1  -5  10      330.49      341.16     16.88 o
   0  -5  10     1334.88     1329.43     41.57 o
   1  -5  10     1107.75     1080.47     32.90 o
   2  -5  10      339.21      394.18     20.16 o
  -3  -4  10       57.25       45.53      7.88 o
  -2  -4  10       86.74       90.82     13.70 o
  -1  -4  10       14.87       14.85      6.49 o
   0  -4  10      159.88      152.69      9.92 o
   1  -4  10      394.05      426.96     23.32 o
   2  -4  10      233.85      266.58     24.39 o
   3  -4  10      998.16     1029.54     32.44 o
   4  -4  10      967.43      998.91     29.09 o
  -4  -3  10      896.71      867.50     36.00 o
  -3  -3  10      964.09      919.35     29.70 o
  -2  -3  10      553.33      521.08     19.37 o
  -1  -3  10      382.93      366.19     12.10 o
   0  -3  10      271.61      260.06     11.08 o
   1  -3  10        4.31       -2.77      4.98 o
   2  -3  10      243.82      256.54     14.61 o
   3  -3  10        9.99       18.68      9.18 o
   4  -3  10      330.32      343.21     15.08 o
   5  -3  10      931.96      955.12     26.09 o
   6  -3  10     1136.51     1183.56     44.17 o
  -4  -2  10       27.16       31.59     16.54 o
  -3  -2  10       16.35       17.44     14.34 o
  -2  -2  10      394.40      404.95     31.95 o
  -1  -2  10     1513.66     1460.45     27.68 o
   0  -2  10     1820.87     1823.65     33.50 o
   1  -2  10     1214.98     1209.63     22.43 o
   2  -2  10        3.13       -1.48      4.62 o
   3  -2  10       18.01       18.46      8.16 o
   4  -2  10       26.33       27.54      7.18 o
   5  -2  10       36.19       29.10      8.47 o
   6  -2  10       43.17       44.72      9.04 o
   7  -2  10       37.25       33.51     10.46 o
  -4  -1  10      183.01      206.69     23.12 o
  -3  -1  10       46.11       48.09     12.07 o
  -2  -1  10        6.75       -2.92     12.72 o
  -1  -1  10      206.30      189.48     22.61 o
   0  -1  10      842.19      840.07     23.13 o
   1  -1  10     1182.04     1184.01     27.90 o
   2  -1  10      482.18      482.98     14.25 o
   3  -1  10     1040.04     1065.08     24.31 o
   4  -1  10      782.95      815.40     23.84 o
   5  -1  10      701.82      670.45     19.36 o
   6  -1  10       70.77       71.58      8.95 o
   7  -1  10       18.90        2.37      7.65 o
   8  -1  10        3.15        5.64     11.29 o
  -4   0  10     1176.01     1123.37     38.84 o
  -3   0  10     1080.10      993.31     51.91 o
  -2   0  10        3.02        4.92      9.41 o
  -1   0  10      205.24      203.56     15.77 o
   0   0  10        4.60       -3.37      4.06 o
   1   0  10        2.78       10.63      5.20 o
   2   0  10       18.87       13.25      4.92 o
   3   0  10      665.13      652.16     22.92 o
   4   0  10     1822.82     1786.95     30.51 o
   5   0  10     2212.76     2184.85     51.52 o
   6   0  10      353.82      343.74     17.90 o
   7   0  10       32.63       32.41     10.50 o
   8   0  10        3.65       -2.54      8.57 o
   9   0  10        1.83        8.76     12.65 o
  -4   1  10      339.46      312.37     17.48 o
  -3   1  10      421.61      373.54     12.58 o
  -2   1  10       65.47       79.74     18.11 o
  -1   1  10     1034.96      981.38     46.74 o
   0   1  10      618.72      563.98     14.86 o
   1   1  10       19.82       26.79      5.45 o
   2   1  10       47.58       46.03      6.43 o
   3   1  10       25.10       21.28      5.37 o
   4   1  10       16.97       24.16      4.58 o
   5   1  10      734.82      735.49     16.85 o
   6   1  10      338.14      370.13     14.08 o
   7   1  10      410.25      400.09     15.46 o
   8   1  10      529.50      559.20     24.43 o
   9   1  10      537.32      523.65     22.04 o
  -4   2  10        6.63       13.19      5.05 o
  -3   2  10      144.65      141.24      6.53 o
  -2   2  10       39.37       38.04      4.34 o
  -1   2  10     1065.52     1036.44     35.16 o
   0   2  10     1745.70     1655.70     33.97 o
   1   2  10     1388.59     1379.57     29.80 o
   2   2  10      411.05      404.89     13.86 o
   3   2  10       14.23       14.64      6.10 o
   4   2  10       23.88       23.46      4.40 o
   5   2  10        4.28        2.47      5.14 o
   6   2  10        8.74       16.91      5.91 o
   7   2  10       31.82       31.90      7.12 o
   8   2  10      314.46      313.14     14.13 o
   9   2  10     1833.83     2023.13     47.60 o
  10   2  10      815.62      892.32     29.49 o
  -4   3  10      224.68      236.49      9.98 o
  -3   3  10        8.61        4.12      4.97 o
  -2   3  10       89.82      106.21      9.62 o
  -1   3  10      173.04      147.28      7.68 o
   0   3  10       50.18       68.97      7.30 o
   1   3  10      569.60      537.82     18.54 o
   2   3  10      335.05      332.85     14.72 o
   3   3  10     1189.85     1113.47     26.52 o
   4   3  10     1950.59     1984.69     40.01 o
   5   3  10     1554.36     1537.17     24.85 o
   6   3  10        6.64       13.38      5.08 o
   7   3  10       75.64       67.34      7.19 o
   8   3  10       21.55       25.23      7.25 o
   9   3  10      189.46      176.37     12.93 o
  10   3  10      166.30      170.70     14.05 o
  11   3  10      133.11      126.04     13.47 o
  -3   4  10      596.45      621.65     16.12 o
  -2   4  10      339.21      352.47     13.00 o
  -1   4  10      327.99      320.27     12.02 o
   0   4  10      130.67      135.16     15.25 o
   1   4  10       45.51       44.79      7.32 o
   2   4  10       24.92       22.80      7.00 o
   3   4  10       17.66       12.18      3.89 o
   4   4  10     1136.67     1069.62     19.75 o
   5   4  10     1902.73     1929.79     35.57 o
   6   4  10      274.25      271.95     14.77 o
   7   4  10      977.78      976.82     21.22 o
   8   4  10      194.09      208.91     10.56 o
   9   4  10      276.18      320.32     15.90 o
  10   4  10        7.36       -5.84      6.77 o
  11   4  10       61.32       54.84     11.19 o
  -3   5  10       42.36       22.85      8.08 o
  -2   5  10      439.52      424.44     15.30 o
  -1   5  10     1434.70     1417.04     29.45 o
   0   5  10     2127.07     2110.61     38.90 o
   1   5  10      813.51      815.92     28.88 o
   2   5  10       18.90       28.24      7.21 o
   3   5  10       44.11       34.75      5.69 o
   4   5  10        3.66       -1.13      4.16 o
   5   5  10      306.82      296.27     10.12 o
   6   5  10       10.15        8.10      5.86 o
   7   5  10     1139.02     1096.81     25.55 o
   8   5  10      928.19      936.22     27.80 o
   9   5  10      861.73      876.48     23.47 o
  10   5  10      864.43      880.54     36.74 o
  11   5  10        0.40        3.56      6.62 o
  -2   6  10       81.34       72.04      9.13 o
  -1   6  10      490.32      473.09     16.56 o
   0   6  10      572.45      553.00     19.11 o
   1   6  10     1361.15     1270.40     32.35 o
   2   6  10      361.50      381.08     12.43 o
   3   6  10     1225.75     1231.34     25.25 o
   4   6  10      973.09     1016.13     20.07 o
   5   6  10     1018.50     1011.76     20.23 o
   6   6  10        6.51        6.77      5.96 o
   7   6  10       41.89       33.94      7.37 o
   8   6  10       15.52        3.09      6.97 o
   9   6  10      510.59      473.24     17.04 o
  10   6  10      844.45      866.24     21.67 o
  11   6  10      469.72      505.87     15.69 o
  -1   7  10       50.60       40.10      8.68 o
   0   7  10        4.62       -1.71      7.41 o
   1   7  10        5.36       14.40      5.34 o
   2   7  10        8.06        8.62      5.30 o
   3   7  10      630.88      593.97     16.74 o
   4   7  10     1862.81     1857.87     35.19 o
   5   7  10     1468.73     1501.45     27.17 o
   6   7  10      659.77      683.59     22.01 o
   7   7  10       31.00       20.69      6.97 o
   8   7  10       15.26       -2.36      6.97 o
   9   7  10       70.29       68.68      6.66 o
  10   7  10      156.95      161.37     10.31 o
  11   7  10       52.44       51.37      8.81 o
   0   8  10      372.81      350.63     15.74 o
   1   8  10        0.59       -1.22      6.03 o
   2   8  10       92.59       79.41      7.92 o
   3   8  10        4.43        5.03      5.87 o
   4   8  10       63.26       65.66      9.22 o
   5   8  10      442.31      431.30     13.81 o
   6   8  10      161.10      159.17     10.74 o
   7   8  10      276.56      269.46     13.26 o
   8   8  10      421.92      505.65     20.77 o
   9   8  10      844.12      894.73     23.29 o
  10   8  10       51.42       51.88      7.24 o
  11   8  10       57.12       55.83      9.06 o
   1   9  10      854.84      854.28     21.59 o
   2   9  10      123.00      121.21     10.53 o
   3   9  10      196.53      201.46     11.93 o
   4   9  10       27.51       26.03      7.71 o
   5   9  10       55.80       52.34      9.26 o
   6   9  10       88.67       89.38      9.87 o
   7   9  10       34.61       29.78     10.11 o
   8   9  10      266.81      269.00     16.09 o
   9   9  10     1041.89     1075.33     26.99 o
  10   9  10      512.35      533.07     21.63 o
  11   9  10      111.32      128.95     12.56 o
   2  10  10      259.95      267.54     15.55 o
   3  10  10      535.41      580.94     20.21 o
   4  10  10     1007.60     1047.50     26.81 o
   5  10  10      287.70      317.50     18.22 o
   6  10  10        0.31       -1.44     13.53 o
   7  10  10       55.45       64.18     11.19 o
   8  10  10       27.05       30.13     10.49 o
   9  10  10       81.66       88.88     10.16 o
  10  10  10      120.64      103.06     11.49 o
   4  11  10      309.46      342.43     18.41 o
   5  11  10      575.77      622.21     30.64 o
   6  11  10      350.56      386.72     20.27 o
   7  11  10      190.82      222.34     16.70 o
   8  11  10      107.79      125.72     14.25 o
   9  11  10      237.86      243.77     22.67 o
  -1  -3  11        1.60       -1.27      5.69 o
   0  -3  11       60.00       62.53      8.73 o
   1  -3  11       37.62       47.02      8.94 o
   2  -3  11       93.54       87.97     11.34 o
   3  -3  11        0.32        5.68      9.12 o
   4  -3  11      345.91      393.94     20.25 o
  -2  -2  11      632.98      557.60     15.95 o
  -1  -2  11      353.20      341.28     10.91 o
   0  -2  11     1107.88     1112.71     33.41 o
   1  -2  11      977.81      978.61     22.69 o
   2  -2  11      120.94      125.55     12.52 o
   3  -2  11       25.95       19.84      8.79 o
   4  -2  11       34.36       34.51     16.10 o
   5  -2  11      137.48      177.79     15.25 o
   6  -2  11      595.96      603.69     21.34 o
  -3  -1  11        4.58       -0.82     16.08 o
  -2  -1  11       15.53       22.29     16.81 o
  -1  -1  11        0.00       -1.46      6.22 o
   0  -1  11      720.23      724.39     19.71 o
   1  -1  11     1842.24     1857.17     40.60 o
   2  -1  11      649.75      659.19     21.01 o
   3  -1  11      296.16      319.93     15.67 o
   4  -1  11       28.42       29.80      9.29 o
   5  -1  11      126.41      165.09     13.33 o
   6  -1  11      121.89      142.21     11.21 o
   7  -1  11        4.45       11.82      9.15 o
  -3   0  11      257.07      258.17     26.44 o
  -2   0  11        7.80       10.09     11.15 o
  -1   0  11      137.62      136.74     21.68 o
   0   0  11      140.49      150.48     17.42 o
   1   0  11      133.86      137.85     10.36 o
   2   0  11      106.85      115.86      7.99 o
   3   0  11      350.12      325.21     13.51 o
   4   0  11      701.41      730.80     28.92 o
   5   0  11     1118.35     1183.34     32.26 o
   6   0  11      977.77     1001.49     34.81 o
   7   0  11        2.26        1.85      7.53 o
   8   0  11       18.20        5.05      9.09 o
  -3   1  11     1108.90     1043.33     38.24 o
  -2   1  11     1039.57     1037.80     52.34 o
  -1   1  11      552.17      536.75     17.67 o
   0   1  11      677.29      641.41     33.28 o
   1   1  11       80.94       84.88     11.06 o
   2   1  11       73.04       85.62      8.10 o
   3   1  11       23.28       21.76      5.73 o
   4   1  11       19.22       13.55      5.96 o
   5   1  11      841.76      880.83     22.49 o
   6   1  11     1458.17     1514.25     32.28 o
   7   1  11      935.12      999.97     25.68 o
   8   1  11      167.34      169.29     13.61 o
   9   1  11      427.77      471.77     28.01 o
  -3   2  11      252.66      216.16     13.85 o
  -2   2  11       49.78       57.89      9.59 o
  -1   2  11      814.33      740.45     19.12 o
   0   2  11      940.16      946.10     22.74 o
   1   2  11     2061.18     2009.15     41.09 o
   2   2  11      513.68      549.90     17.57 o
   3   2  11      150.81      146.35     10.34 o
   4   2  11        2.43       -1.48      5.42 o
   5   2  11       24.94       21.57      5.72 o
   6   2  11      241.28      251.33     11.90 o
   7   2  11        2.12       -4.63      6.19 o
   8   2  11       75.89       75.41      9.44 o
   9   2  11      363.86      385.22     19.03 o
  -2   3  11      258.43      258.26     10.57 o
  -1   3  11      104.81      100.40      8.74 o
   0   3  11       51.77       44.51      7.12 o
   1   3  11      730.71      704.56     32.09 o
   2   3  11     1414.08     1410.97     41.01 o
   3   3  11      419.62      441.16     38.17 o
   4   3  11      881.34      863.68     26.53 o
   5   3  11      424.48      426.93     13.77 o
   6   3  11      377.50      396.33     14.27 o
   7   3  11      178.73      177.14     10.73 o
   8   3  11       53.64       66.74     19.45 o
   9   3  11       10.57        5.93      8.44 o
  10   3  11      244.52      246.86     20.94 o
  -2   4  11      189.33      191.34     10.18 o
  -1   4  11        1.78       12.28      7.46 o
   0   4  11       53.19       56.36      8.41 o
   1   4  11        6.82       -1.02      6.49 o
   2   4  11       15.62       17.08      6.95 o
   3   4  11       21.35       29.92      7.42 o
   4   4  11      328.54      316.81     16.80 o
   5   4  11     1790.70     1853.53     46.06 o
   6   4  11     1017.28     1065.71     24.50 o
   7   4  11      285.77      291.74     12.90 o
   8   4  11       29.01       21.57      6.93 o
   9   4  11       65.60       83.23     18.43 o
  10   4  11       36.36       30.57     10.10 o
  -1   5  11      687.61      692.43     19.29 o
   0   5  11      627.65      617.19     21.19 o
   1   5  11      578.71      587.58     20.07 o
   2   5  11       17.26       14.38      7.59 o
   3   5  11      116.24      116.39      9.83 o
   4   5  11       15.35       12.02      4.87 o
   5   5  11      435.42      397.66     15.30 o
   6   5  11      118.65      133.98     10.14 o
   7   5  11      589.96      606.48     18.26 o
   8   5  11      295.57      298.21     12.34 o
   9   5  11      639.33      686.90     24.82 o
  10   5  11      527.68      586.67     31.69 o
  11   5  11      118.41      115.65     17.19 o
  -1   6  11       55.87       68.41      9.74 o
   0   6  11      554.21      588.41     18.28 o
   1   6  11     1094.28     1096.32     30.06 o
   2   6  11      971.81      995.99     27.71 o
   3   6  11       32.51       51.59      8.91 o
   4   6  11       89.36       92.68      7.35 o
   5   6  11        6.84       11.46      5.55 o
   6   6  11       17.16       14.96      7.31 o
   7   6  11        6.20        1.56      7.66 o
   8   6  11        0.78       -4.20      6.61 o
   9   6  11      338.81      335.41     15.04 o
  10   6  11      920.58     1006.84     27.13 o
  11   6  11      402.67      449.18     22.52 o
   0   7  11       90.65       74.56      9.46 o
   1   7  11      201.09      187.04     13.75 o
   2   7  11      311.59      331.14     16.48 o
   3   7  11      184.24      184.37     16.27 o
   4   7  11      576.69      599.27     16.95 o
   5   7  11      989.69     1026.71     35.35 o
   6   7  11      533.67      591.40     17.12 o
   7   7  11      146.56      139.58     10.48 o
   8   7  11      141.11      132.25     10.59 o
   9   7  11        1.99        3.64      7.57 o
  10   7  11       59.83       25.17      9.96 o
  11   7  11       60.87       47.87     12.21 o
   1   8  11      166.38      158.38     20.42 o
   2   8  11       56.66       40.76     10.42 o
   3   8  11        1.66        8.26      6.61 o
   4   8  11       66.60       60.68      8.10 o
   5   8  11     1654.20     1676.70     43.16 o
   6   8  11     1593.07     1610.01     39.73 o
   7   8  11      901.28      913.95     28.03 o
   8   8  11      237.38      282.46     16.01 o
   9   8  11      126.33      162.91     14.04 o
  10   8  11      285.43      306.29     22.23 o
  11   8  11        1.22        3.90      8.49 o
   2   9  11      184.58      216.54     16.04 o
   3   9  11       31.73       26.57     10.03 o
   4   9  11       33.48       44.94      8.89 o
   5   9  11       55.05       48.45      8.31 o
   6   9  11      103.69       78.92     10.91 o
   7   9  11       22.57       20.57     10.57 o
   8   9  11      269.58      278.48     16.49 o
   9   9  11      512.80      521.68     27.30 o
  10   9  11     1351.45     1408.21     71.00 o
   4  10  11      542.59      610.37     20.39 o
   5  10  11      238.57      314.55     48.07 o
   6  10  11        4.19       28.98     11.43 o
   7  10  11        1.91       -7.33     10.28 o
   8  10  11       89.49       93.69     12.46 o
   9  10  11      163.03      131.01     19.51 o
   2  -2  12       45.18       24.95      9.06 o
   0  -1  12      422.34      422.65     15.48 o
   1  -1  12      875.64      856.93     24.36 o
   2  -1  12     1655.60     1707.13     40.49 o
   3  -1  12      201.31      225.48     19.71 o
   4  -1  12       41.94       27.56     10.96 o
   5  -1  12      161.12      157.86     15.29 o
  -1   0  12      346.79      343.65     32.80 o
   0   0  12        9.22        7.08      7.81 o
   1   0  12      143.91      143.68     10.50 o
   2   0  12      792.22      822.22     24.14 o
   3   0  12      779.83      815.20     29.79 o
   4   0  12      374.61      370.39     18.08 o
   5   0  12      458.01      491.39     21.31 o
   6   0  12      435.14      454.72     21.87 o
  -1   1  12        3.35        5.58      6.72 o
   0   1  12       88.09       91.09     12.81 o
   1   1  12       71.44       68.86      7.97 o
   2   1  12        2.78       -0.36      6.74 o
   3   1  12       55.18       55.32      8.99 o
   4   1  12        9.19        6.33      7.94 o
   5   1  12      309.96      307.46     16.51 o
   6   1  12      997.08     1031.11     31.78 o
   7   1  12      943.52      962.28     25.72 o
  -1   2  12      277.18      265.96     16.46 o
   0   2  12      753.07      730.74     21.04 o
   1   2  12      745.32      791.02     21.89 o
   2   2  12      347.72      365.95     15.31 o
   3   2  12        2.45       -4.69      6.97 o
   4   2  12       59.14       33.03      8.79 o
   5   2  12      113.30      130.40     11.90 o
   6   2  12      602.87      556.53     21.72 o
   7   2  12      212.60      221.24     12.49 o
   8   2  12      507.74      549.06     20.36 o
  -1   3  12        8.29        4.61      6.54 o
   0   3  12       95.11       88.83     12.44 o
   1   3  12      615.22      661.81     19.84 o
   2   3  12     1087.45     1041.23     27.35 o
   3   3  12      719.58      735.93     22.75 o
   4   3  12      173.47      178.39     12.16 o
   5   3  12       58.05       73.04     10.10 o
   6   3  12      432.90      457.24     15.49 o
   7   3  12       12.36       11.71      6.96 o
   8   3  12       14.79       17.25     11.09 o
   9   3  12       85.14       64.31     11.29 o
   0   4  12       20.68       35.90      8.09 o
   1   4  12       29.67       14.19      7.39 o
   2   4  12      411.57      406.42     16.24 o
   3   4  12      426.03      402.22     16.41 o
   4   4  12      378.67      366.99     19.59 o
   5   4  12      873.08      877.55     39.31 o
   6   4  12     1413.35     1456.16     39.22 o
   7   4  12      153.74      172.98     10.88 o
   8   4  12       33.08       40.68      8.23 o
   9   4  12      118.14      150.62     14.11 o
   0   5  12      276.81      304.15     15.35 o
   1   5  12      136.07      137.83     11.56 o
   2   5  12      217.91      211.48     12.64 o
   3   5  12       32.84       36.01      8.39 o
   4   5  12       17.02       17.56      9.43 o
   5   5  12       70.12       54.12     11.70 o
   6   5  12     1047.68     1035.72     27.66 o
   7   5  12      502.85      490.17     37.50 o
   8   5  12      714.91      734.35     21.87 o
   9   5  12       28.61       27.75      9.40 o
   1   6  12      598.29      576.70     21.88 o
   2   6  12     1080.03     1078.65     29.89 o
   3   6  12      102.47      116.76     11.08 o
   4   6  12       13.99       21.74      8.30 o
   5   6  12        1.74        2.56      5.67 o
   6   6  12       63.02       58.50      8.85 o
   7   6  12      121.95      114.09     11.23 o
   8   6  12       25.31       20.62      7.78 o
   9   6  12      263.36      291.73     16.29 o
  10   6  12      411.13      463.78     26.34 o
   2   7  12      460.50      423.92     19.44 o
   3   7  12      698.35      744.74     24.95 o
   4   7  12      498.87      499.99     34.91 o
   5   7  12      262.97      274.60     11.87 o
   6   7  12      335.23      403.44     17.39 o
   7   7  12       40.11       26.49      8.68 o
   8   7  12       40.98       40.94      9.76 o
   9   7  12        4.02       14.11      8.48 o
  10   7  12      137.84      116.84     16.81 o
   3   8  12        6.00        4.84     13.82 o
   4   8  12        1.24       -8.50      8.82 o
   5   8  12       41.64       44.76      7.74 o
   6   8  12      694.30      725.58     24.30 o
   7   8  12      352.63      410.44     18.63 o
   8   8  12      199.55      182.37     16.10 o
   9   8  12        1.63      -13.75      9.52 o
   4   9  12       78.09       55.35     11.87 o
   5   9  12        5.32        8.16      8.54 o
   6   9  12      198.56      195.96     14.24 o
   7   9  12      303.63      271.82     22.08 o
   8   9  12      310.50      354.87     21.64 o
   9   9  12       63.47       75.87     21.97 o
   2   1  13       63.21       47.89      8.94 o
   3   1  13      164.80      150.71     12.44 o
   4   1  13      313.46      326.95     16.99 o
   5   1  13       79.13       67.22     11.72 o
   2   2  13      256.09      246.95     17.59 o
   3   2  13      152.14      137.18     11.96 o
   4   2  13        3.75        1.41      8.65 o
   5   2  13       14.70       20.64      9.44 o
   6   2  13       24.15       23.23     11.46 o
   2   3  13     1035.61     1022.99     35.23 o
   3   3  13      956.86      989.08     30.59 o
   4   3  13       44.30       58.74     10.06 o
   5   3  13        3.14       -5.17      8.52 o
   6   3  13        7.93        3.86      9.21 o
   7   3  13       35.65       20.14     11.06 o
   2   4  13       54.01       47.79      9.07 o
   3   4  13      729.84      736.74     27.77 o
   4   4  13      181.49      157.90     12.82 o
   5   4  13      220.87      263.02     15.60 o
   6   4  13      677.73      725.49     27.39 o
   7   4  13       88.50       84.31     12.57 o
   2   5  13        1.36        0.32      7.93 o
   3   5  13       90.08       79.09     10.65 o
   4   5  13        0.94        5.61     10.32 o
   5   5  13       46.68       32.14     11.77 o
   6   5  13      568.47      520.86     22.08 o
   7   5  13      745.73      818.25     32.15 o
   8   5  13      939.41     1027.71     31.72 o
   3   6  13      254.73      279.06     15.37 o
   4   6  13       53.61       72.61     11.12 o
   5   6  13       82.37      118.18     14.78 o
   6   6  13       18.46        8.67     14.17 o
   7   6  13      198.75      201.94     22.16 o
   8   6  13      288.12      282.25     22.09 o
   4   7  13      308.24      304.28     16.64 o
   5   7  13      113.91      158.06     14.96 o
   6   7  13       45.54       32.34     12.84 o
   7   7  13      186.94      210.49     13.63 o
 
